# Supplementary material for: Efficient induction of differentiation and growth inhibition in IDH1 mutant glioma cells by the DNMT Inhibitor Decitabine
Source: Oncotarget. 2013 Sep 16;4(10):1729–36. doi: 10.18632/oncotarget.1412 (PMC3858559; doi:10.18632/oncotarget.1412)
Supplement: Supplementary file 1 [file oncotarget-04-1729-s001.xlsx]

## Sheet: Hypomethylated in TS603
Supplemental Table 1 -Hypomethylated probes with beta-value difference < -0.4 between 200 nm DAC and vehicle treated TS603 cells
Probes	DMSO	100nM DAC	200nM DAC	1uM AGI-5198	UCSC_REFGENE_NAME	REGULATORY_FEATURE_GROUP	REGULATORY_FEATURE_NAME	RELATION_TO_UCSC_CPG_ISLAND
cg15617297	0.97477	0.777112	0.057358	0.981261	ANXA11;ANXA11;ANXA11	Promoter_Associated	10:81965129-81965514	Island
cg22728534	0.897073	0.547002	0.0446477	0.904987	CD8A	Unclassified	2:87034495-87036237	Island
cg22254103	0.899557	0.301612	0.205362	0.933002				Island
cg01077178	0.955209	0.191563	0.265018	0.966836	COMMD3;BMI1	Promoter_Associated_Cell_type_specific	10:22608576-22608861	S_Shelf
cg21359468	0.728	0.0392827	0.0392827	0.764442				Island
cg06834177	0.834937	0.166552	0.148258	0.694357	ACOT7;ACOT7;ACOT7;ACOT7
cg20857767	0.858296	0.158247	0.181904	0.840138	NCAM1;NCAM1
cg05844871	0.890714	0.27786	0.215182	0.892312	HLA-DRB6
cg05470939	0.850173	0.173098	0.175497	0.634828	SLC12A3;SLC12A3;SLC12A3
cg24680082	0.802795	0.373762	0.132964	0.78155	C11orf75	Promoter_Associated	11:93275315-93277225	N_Shore
cg07077277	0.953122	0.340622	0.284806	0.923266	HIST1H2AA;HIST1H2BA			S_Shore
cg07876051	0.947503	0.295379	0.285342	0.942562	PFKP			N_Shore
cg03450794	0.853274	0.272655	0.196281	0.881155
cg03639396	0.932092	0.264886	0.27716	0.961639	DCUN1D2
cg11524642	0.933449	0.254915	0.279405	0.954487
cg23514543	0.918057	0.2105	0.264872	0.897371	GXYLT1;GXYLT1
cg22817650	0.973728	0.373841	0.321582	0.945596	CDC73
cg21440645	0.850312	0.277104	0.198663	0.757208	TANC1;TANC1			S_Shelf
cg05729372	0.894334	0.217629	0.247709	0.903468	PRKG1;PRKG1
cg04646987	0.946048	0.365165	0.300913	0.927216	TRIO
cg20595750	0.845336	0.253406	0.20023	0.725472	DIP2C			N_Shelf
cg02376806	0.909255	0.327202	0.264336	0.875689	LRRC66
cg01109574	0.903822	0.227894	0.260025	0.895604	FEZ2;FEZ2			N_Shore
cg19397703	0.879977	0.362836	0.238643	0.925373	LYPD3	Promoter_Associated	19:43967041-43968869	Island
cg19491207	0.820217	0.182786	0.179709	0.751876	SNTG2			Island
cg12684822	0.931575	0.330986	0.291119	0.930844	BNIP2			S_Shore
cg27207597	0.909565	0.274395	0.271083	0.940353	RAB11FIP3;RAB11FIP3
cg01070657	0.934671	0.322046	0.299565	0.88543	KLF7
cg20035319	0.919742	0.299799	0.285492	0.911063	TNRC6C;TNRC6C			S_Shore
cg12807013	0.748441	0.0873016	0.114609	0.685538				N_Shelf
cg21505571	0.94181	0.317914	0.308031	0.946617	DDX5			S_Shelf
cg25123102	0.933389	0.32021	0.299989	0.952599	CDH22			Island
cg14608581	0.930778	0.223712	0.297948	0.921902	SNRNP27
cg06106599	0.955976	0.255563	0.3235	0.955121	FADD	Promoter_Associated	11:70048795-70050757	N_Shore
cg12715285	0.88286	0.258824	0.250986	0.912229	MEGF6			S_Shelf
cg25319337	0.927741	0.24218	0.297952	0.927221	HUS1	Unclassified	7:48007715-48009534
cg21894356	0.871924	0.247934	0.242223	0.906148	FARS2
cg22964926	0.843462	0.221298	0.214193	0.810959
cg25039993	0.775742	0.143469	0.148438	0.725922				S_Shelf
cg11837293	0.86227	0.263033	0.236684	0.601475		Unclassified_Cell_type_specific	20:52356825-52356993
cg11397369	0.894844	0.260537	0.269927	0.927286	PSMD1	Promoter_Associated	2:231920652-231921994	N_Shore
cg03449660	0.949609	0.320257	0.324882	0.950427	TAGLN3;TAGLN3;TAGLN3	Unclassified	3:111731948-111732720
cg06612736	0.7791	0.147304	0.154602	0.667489	PTAR1			S_Shore
cg26769838	0.908559	0.285432	0.284157	0.924475	PFKP			S_Shelf
cg08387538	0.892743	0.313621	0.26876	0.8873	DLGAP2
cg07910065	0.910297	0.297996	0.287324	0.919934
cg09569760	0.786999	0.146959	0.165546	0.669148	RNF130
cg23840821	0.933283	0.289582	0.311853	0.929136
cg00611227	0.905802	0.286787	0.285834	0.881039	DPP10;DPP10
cg19604703	0.891068	0.312856	0.271157	0.899617				S_Shelf
cg21808407	0.761286	0.1035	0.141735	0.693989	AMMECR1;AMMECR1;AMMECR1			N_Shelf
cg21015022	0.879005	0.198598	0.259531	0.894534	PARP12			S_Shore
cg07934927	0.84954	0.334317	0.230359	0.859321	RPH3AL			S_Shelf
cg15177071	0.935072	0.308543	0.315957	0.946768	EMID1	Unclassified	22:29601576-29602253	Island
cg15944766	0.970835	0.354546	0.352035	0.957033				Island
cg10132273	0.913083	0.355578	0.294312	0.878896	CHRNA2
cg18285507	0.866133	0.182604	0.248973	0.597782	TSC22D2
cg26025906	0.771076	0.144021	0.155452	0.698625	ZDHHC2
cg06545761	0.929737	0.325532	0.314633	0.906483	ZCCHC14			Island
cg24794313	0.764301	0.158109	0.149782	0.729847	SCD5
cg03953926	0.817807	0.199726	0.20389	0.757348	RBPMS;RBPMS;RBPMS;RBPMS
cg23978242	0.923156	0.239113	0.309368	0.888704	DIP2C	Unclassified	10:530429-530864	N_Shore
cg01868347	0.74664	0.122829	0.133333	0.66906	HNRPLL;HNRPLL
cg21105875	0.933484	0.300626	0.321116	0.923108	KDM5B			N_Shore
cg13748755	0.884496	0.259675	0.272177	0.855212	RFPL2;RFPL2;RFPL2;RFPL2
cg17174370	0.79697	0.184049	0.18579	0.719923				N_Shelf
cg18845718	0.77424	0.149877	0.164014	0.700251	ESD	Promoter_Associated	13:47370298-47372058	N_Shore
cg04073204	0.765101	0.162959	0.155043	0.578101	CANX;MAML1;CANX			N_Shore
cg26891867	0.902821	0.325433	0.293693	0.936649	PRDM16;PRDM16
cg22655988	0.816015	0.180739	0.207514	0.813125	CRMP1;CRMP1
cg01843018	0.728051	0.123795	0.12	0.71644	C5
cg12240523	0.773085	0.21007	0.165719	0.787986	NEIL3
cg03957109	0.934223	0.312957	0.327163	0.906608	ANXA2;ANXA2;ANXA2;ANXA2
cg20618527	0.933549	0.431818	0.326519	0.954034	ADPRHL1;ADPRHL1
cg24945462	0.939976	0.329615	0.333144	0.913232	LOC642852	Unclassified	21:46714374-46715423	Island
cg03992063	0.917028	0.261716	0.310264	0.867271	ADSS			S_Shore
cg10907727	0.908636	0.309312	0.301879	0.927829	SYNCRIP;SYNCRIP;SYNCRIP;SYNCRIP;SYNCRIP;SYNCRIP
cg21358380	0.826443	0.202662	0.220007	0.705625	LOC100133985			S_Shore
cg06547203	0.717736	0.117804	0.111464	0.723907	RRN3			S_Shelf
cg15007809	0.742299	0.137445	0.13654	0.730415
cg11367259	0.815888	0.190024	0.210335	0.796147
cg18648982	0.722872	0.0851629	0.117607	0.654862	FANCM			S_Shelf
cg23369632	0.727884	0.127627	0.123047	0.693461	DST;DST;DST;DST;DST
cg09117688	0.78169	0.153022	0.176885	0.753835	SUGT1L1			Island
cg27130012	0.879711	0.366279	0.27525	0.849248				S_Shore
cg12072262	0.936381	0.447441	0.332282	0.948121
cg21579726	0.733668	0.119129	0.129717	0.687648	ABT1			S_Shore
cg12660383	0.785521	0.151768	0.182406	0.773393	SPATA5
cg05682970	0.795606	0.169866	0.192497	0.633479	TMLHE			N_Shelf
cg01618102	0.740234	0.123217	0.137153	0.724601	BAI3
cg04468795	0.941952	0.362094	0.339696	0.953009	DDX50
cg02008936	0.965573	0.442364	0.363398	0.978947				Island
cg03704031	0.7432	0.192197	0.141179	0.770134	INGX;BCYRN1	Promoter_Associated_Cell_type_specific	X:70712185-70712941	Island
cg22431992	0.940268	0.441306	0.339343	0.939124	RBPMS;RBPMS;RBPMS;RBPMS			S_Shore
cg20281729	0.752057	0.14533	0.151412	0.72272	CSNK2B			S_Shore
cg20102010	0.762441	0.191232	0.161799	0.761814	SLC25A38			N_Shore
cg26179544	0.78169	0.227429	0.181182	0.652859	DIRC2
cg16780204	0.864549	0.364664	0.264479	0.885057	PPP4R4
cg03643966	0.780201	0.182766	0.180485	0.738145	PDE10A;PDE10A
cg24872610	0.904821	0.256888	0.305283	0.894806	PFKP			N_Shore
cg15625675	0.7371	0.134512	0.137965	0.7113	TMED7-TICAM2;TMED7;TMED7-TICAM2			N_Shelf
cg11608646	0.915472	0.308336	0.316417	0.895263				Island
cg14916668	0.922389	0.29302	0.324026	0.897	GOLGA3			N_Shelf
cg18415585	0.93601	0.29604	0.337826	0.936343				Island
cg23369601	0.937456	0.366906	0.339366	0.944947	NSUN2			N_Shore
cg25816268	0.876734	0.338318	0.27866	0.874353				Island
cg11630939	0.926491	0.274045	0.328767	0.93768		Unclassified	17:7959558-7961376
cg14882082	0.890922	0.249834	0.293687	0.885221	WDR25;WDR25			S_Shelf
cg05621184	0.897447	0.263266	0.30075	0.918159	C21orf70			N_Shelf
cg05171952	0.889432	0.28088	0.292838	0.891795	PITX1			N_Shore
cg16743903	0.950706	0.407137	0.354242	0.97132	SPG7;SPG7			Island
cg02654265	0.732056	0.11687	0.135728	0.696474				N_Shelf
cg21575634	0.751244	0.130084	0.155257	0.798555	STX2;STX2	Unclassified	12:131310380-131311742
cg07475026	0.884361	0.276559	0.28845	0.91646	FOXP1;FOXP1
cg07818422	0.724838	0.10409	0.12905	0.727391	WDFY2
cg00902396	0.771944	0.150984	0.176583	0.690939	CCNT2;CCNT2			S_Shelf
cg14294859	0.924242	0.222699	0.329035	0.834127	SLC25A25;SLC25A25;SLC25A25;SLC25A25
cg13728449	0.899328	0.349738	0.304292	0.914608	RICS
cg12934884	0.919198	0.344281	0.324398	0.861046				S_Shelf
cg12396057	0.745204	0.121416	0.151687	0.767477
cg17185202	0.800442	0.166088	0.206994	0.689339	SPEF1	Unclassified	20:3761769-3762707	N_Shelf
cg22969524	0.891728	0.299158	0.298551	0.904141	MPP3;MPP3			N_Shore
cg03483641	0.755348	0.149313	0.162214	0.786355	NEB;NEB;NEB
cg13717541	0.938692	0.405343	0.346115	0.935641	CLMN
cg09929180	0.943729	0.351875	0.351832	0.948866	TNFAIP2
cg06327227	0.892118	0.346411	0.300775	0.862382	SYNJ2
cg07158495	0.767043	0.209486	0.175732	0.769976	HINT1;HINT1;HINT1
cg17462074	0.858664	0.34898	0.267416	0.861284	GRIN2B			N_Shore
cg21149266	0.856011	0.25143	0.265133	0.831551	FAM63B;FAM63B
cg25343576	0.907119	0.28874	0.316331	0.93811	CCDC53			S_Shore
cg15193475	0.763678	0.218082	0.173329	0.7098	FAM108C1
cg10523001	0.780751	0.200612	0.190616	0.747458	FBXW11;FBXW11;FBXW11
cg23258678	0.846383	0.271084	0.256396	0.834549	NR5A2;NR5A2			N_Shore
cg20505372	0.786014	0.224627	0.19696	0.676368	NPTN;NPTN;NPTN;NPTN
cg23522780	0.826161	0.361349	0.237143	0.808294	UBE2A;UBE2A			S_Shelf
cg17860174	0.931041	0.210102	0.342084	0.928387	SNX24			N_Shore
cg03582419	0.935309	0.36344	0.346926	0.927185
cg03561637	0.724509	0.140109	0.136137	0.607231	AHRR;PDCD6			N_Shore
cg15977148	0.771591	0.265823	0.183285	0.532126	ATP13A3
cg07902749	0.819067	0.231465	0.231486	0.756556		Unclassified	2:37813133-37813679
cg05567408	0.766904	0.178304	0.180102	0.690803	ATXN1;ATXN1
cg10967430	0.770966	0.109436	0.184247	0.739096	ARHGAP24;ARHGAP24;ARHGAP24
cg09080091	0.726865	0.134999	0.140296	0.678598	MAP3K1
cg15214448	0.894934	0.35543	0.308537	0.872679	HS3ST3A1			S_Shore
cg18805457	0.673749	0.0830122	0.0873722	0.702277	TCERG1;TCERG1			S_Shelf
cg06613817	0.91837	0.29386	0.33209	0.908659	HAO2;HAO2	Unclassified	1:119909778-119911029
cg11566977	0.783887	0.180904	0.197685	0.725014	MSX1	Unclassified_Cell_type_specific	4:4860488-4860813	N_Shore
cg01736164	0.881177	0.291504	0.294994	0.866621
cg09610766	0.779514	0.184674	0.193702	0.660887	ALCAM
cg02386311	0.709906	0.118846	0.124126	0.791667	RUNDC2A			S_Shelf
cg07065453	0.894637	0.349706	0.308916	0.886193
cg19028099	0.856447	0.226168	0.270815	0.845716	TRAPPC9;TRAPPC9
cg04453124	0.847533	0.303084	0.262257	0.877706	DLG5	Unclassified	10:79595928-79596543
cg05218882	0.788843	0.18373	0.203833	0.789668	NPHP3;NCRNA00119			N_Shore
cg12747844	0.863837	0.361299	0.278947	0.937396				S_Shelf
cg06905511	0.966158	0.359255	0.381275	0.975244	CXXC5	Unclassified_Cell_type_specific	5:139062183-139062494	S_Shore
cg18121066	0.919773	0.433274	0.334911	0.928772	TBCD;ZNF750			S_Shelf
cg19385365	0.720424	0.144775	0.135618	0.651116	DGKI
cg25066665	0.891747	0.378042	0.307104	0.92779	RPRD2			N_Shore
cg07070692	0.960174	0.397035	0.375753	0.966313				Island
cg12221970	0.766157	0.13575	0.181798	0.60986	ITPKB	Unclassified_Cell_type_specific	1:226884682-226884833
cg13584784	0.940757	0.364926	0.3567	0.959034	C6orf136;C6orf136;C6orf136			S_Shelf
cg24659538	0.680702	0.0780353	0.0967905	0.662728	DCAF8;DCAF8;DCAF8;DCAF8;DCAF8
cg16217297	0.687618	0.083045	0.103845	0.792567	RAD51L1;RAD51L1;RAD51L1
cg02474116	0.898239	0.314634	0.314555	0.846558	PPP1R12C	Gene_Associated	19:55625179-55625223	N_Shelf
cg07675259	0.715389	0.127412	0.131882	0.768873	DCUN1D2	Gene_Associated_Cell_type_specific	13:114111793-114113442
cg11251614	0.718	0.12945	0.134528	0.688651	PPIL1			N_Shelf
cg24301692	0.756977	0.16087	0.173813	0.698501
cg20532937	0.912519	0.264565	0.32967	0.890192	FRMD4A
cg04915777	0.808746	0.171512	0.227128	0.745256	BRAF	Promoter_Associated	7:140623507-140625467	S_Shore
cg20089531	0.927579	0.273837	0.346247	0.870377	ATXN3;ATXN3;ATXN3;ATXN3;ATXN3;ATXN3;ATXN3;ATXN3;ATXN3;ATXN3;ATXN3;ATXN3;ATXN3;ATXN3;ATX	Promoter_Associated	14:92571962-92573974	S_Shore
cg14743346	0.7689	0.170126	0.187599	0.750966	DERL1;DERL1	Unclassified	8:124049795-124050200	N_Shelf
cg24623760	0.79862	0.192566	0.217365	0.655499		Unclassified_Cell_type_specific	12:123609968-123611863
cg03546163	0.799253	0.170653	0.218027	0.662595	FKBP5;FKBP5;FKBP5;FKBP5			N_Shore
cg25469221	0.937966	0.351273	0.356988	0.954443	ZNF133;ZNF133			S_Shelf
cg23303311	0.862726	0.293384	0.281776	0.831483				S_Shore
cg14841350	0.725016	0.158493	0.144079	0.643246	IGSF11;IGSF11			N_Shelf
cg11554566	0.930467	0.305842	0.349575	0.913133				N_Shelf
cg13947137	0.915959	0.316025	0.335196	0.9559	DPP6;DPP6;DPP6
cg26153483	0.704276	0.128966	0.12353	0.671071	NCOA1;NCOA1;NCOA1
cg16988262	0.839852	0.211528	0.259119	0.84127				S_Shore
cg14659678	0.759883	0.175959	0.179316	0.713187	ARID2
cg10316026	0.730464	0.156934	0.150037	0.662577	POT1;POT1;POT1;POT1;POT1			N_Shelf
cg13225272	0.920738	0.306423	0.340338	0.909374
cg03160656	0.745276	0.13054	0.165053	0.65255
cg05065603	0.874461	0.387494	0.294402	0.622605	PCYT1A
cg13990980	0.745443	0.11811	0.16578	0.699916	SLC39A9
cg03142039	0.912602	0.313374	0.333054	0.876214	CDON			N_Shore
cg21294096	0.736787	0.151917	0.157667	0.65338	AMMECR1			S_Shelf
cg12030835	0.919823	0.36867	0.340869	0.946459		Unclassified	6:28510148-28510797
cg25424525	0.708708	0.13699	0.129807	0.688239	OTUD4;OTUD4;OTUD4
cg03169856	0.769027	0.194745	0.190371	0.712554	FER1L6
cg08269188	0.896882	0.35076	0.318252	0.89847	CBX5
cg00895174	0.900127	0.282482	0.321636	0.895405	BFAR			S_Shelf
cg25437005	0.855401	0.356261	0.276928	0.849931	PHEX;PHEX
cg02193956	0.708124	0.10838	0.129713	0.726425	MANBA			N_Shore
cg22566058	0.692662	0.0906096	0.114286	0.687035	NCOA4;NCOA4;NCOA4;NCOA4			N_Shore
cg27372452	0.903613	0.309143	0.325543	0.916541
cg07894334	0.882278	0.298125	0.304234	0.916124	SOCS5;SOCS5			N_Shore
cg08253651	0.879249	0.244632	0.301395	0.865247	SNRPF			Island
cg24283662	0.734068	0.159524	0.156289	0.723349	ATG7;ATG7;ATG7
cg20783424	0.927647	0.35088	0.349879	0.926056	MYEOV2;MYEOV2			S_Shore
cg26917697	0.958972	0.394307	0.38122	0.968757
cg01434228	0.742471	0.187169	0.164903	0.751393	CKLF;CKLF;CKLF;CKLF;CKLF			S_Shelf
cg01664727	0.895845	0.294655	0.318367	0.898482	RUNX1;RUNX1;RUNX1			N_Shore
cg13799671	0.738688	0.130406	0.16125	0.721515	CD58;CD58;CD58			S_Shelf
cg04110750	0.775497	0.226691	0.198541	0.740657	NFAT5;NFAT5;NFAT5;NFAT5;NFAT5
cg14669362	0.87328	0.274834	0.296506	0.911201	MRPS15	Gene_Associated_Cell_type_specific	1:36923482-36923657
cg16018002	0.73555	0.139567	0.158929	0.740991	NEDD9
cg12655112	0.959374	0.366632	0.382785	0.927616	EHD4			N_Shelf
cg14870136	0.833103	0.268498	0.256637	0.847878	ATP11A;ATP11A			N_Shore
cg20496485	0.919331	0.338737	0.343309	0.927999	FAM120B
cg26848011	0.863173	0.275478	0.287337	0.797619	CHUK			S_Shore
cg02976574	0.735934	0.171519	0.16013	0.672079	FNDC3B;FNDC3B
cg06483698	0.70522	0.121898	0.129444	0.664962	CYTH3			N_Shore
cg09990086	0.784387	0.186916	0.208647	0.725463	TACC1;TACC1;TACC1			N_Shore
cg08458338	0.720989	0.122713	0.145368	0.704807	XPA;XPA			S_Shore
cg23514174	0.874082	0.30528	0.298474	0.888461	GTF2A1;GTF2A1	Unclassified_Cell_type_specific	14:81682933-81682985	N_Shelf
cg01888166	0.747698	0.176869	0.172146	0.651825	PUM2
cg07912922	0.780312	0.150496	0.204911	0.718914	PHACTR1
cg26123912	0.737815	0.139882	0.162754	0.700423
cg03593578	0.877581	0.325053	0.302838	0.867134				N_Shore
cg20208853	0.763136	0.174516	0.188466	0.779252	EHMT2;EHMT2			N_Shore
cg09250199	0.856697	0.220912	0.282083	0.87992	BRDT;BRDT			S_Shore
cg10296718	0.912861	0.533205	0.338259	0.903571	ARHGEF10
cg02522370	0.894632	0.320747	0.320083	0.758772	TMSL3;TMSB4X	Promoter_Associated	X:12992502-12993449	N_Shore
cg10076508	0.932924	0.402294	0.358417	0.929659				N_Shelf
cg09159452	0.89208	0.278911	0.317802	0.852286	IQCE;IQCE
cg21181453	0.868466	0.233712	0.294642	0.901573	DPM2			S_Shore
cg13617280	0.94702	0.427178	0.373268	0.947266	SLC15A4;MGC16384
cg23057220	0.905804	0.24117	0.332197	0.906582	MUM1;MUM1			S_Shore
cg03933290	0.948795	0.298602	0.375241	0.927403	C17orf85;C17orf85
cg07115462	0.831999	0.179929	0.258496	0.818025		Unclassified_Cell_type_specific	3:12584221-12584477
cg15236881	0.712719	0.142732	0.139485	0.638313
cg19721326	0.718158	0.161112	0.145153	0.713581	SGPL1
cg26753721	0.88357	0.277102	0.310634	0.885835	CPPED1;CPPED1
cg12093220	0.76945	0.177267	0.196559	0.732287	MIR302D;MIR302B;LARP7;MIR302A;LARP7;MIR302C
cg05377949	0.78252	0.214801	0.210135	0.687202	EEFSEC
cg16893488	0.726102	0.178342	0.153773	0.689016	NCOA2
cg18805518	0.739166	0.161709	0.167169	0.718967	DNMBP
cg04849589	0.716989	0.143479	0.145295	0.761712
cg02101742	0.915283	0.433992	0.343616	0.932684	TFDP1;TFDP1			Island
cg22156300	0.938479	0.378584	0.366857	0.926114	NAALADL2
cg13959110	0.906255	0.341175	0.334747	0.90742	MYEF2			N_Shelf
cg16402006	0.813016	0.261767	0.241537	0.789091	MYLK4			N_Shore
cg05348123	0.719154	0.159032	0.147699	0.763851	SCRG1
cg17726105	0.726616	0.145406	0.155309	0.711648	MIR100;LOC399959
cg25789370	0.918847	0.335122	0.347842	0.924853	FGFR1OP;FGFR1OP			S_Shore
cg02017814	0.699419	0.122473	0.128624	0.682643	NSMCE2
cg26883434	0.759184	0.163038	0.188456	0.637899	C5orf13;C5orf13;C5orf13;C5orf13;C5orf13;C5orf13;C5orf13;C5orf13;C5orf13;C5orf13;C5orf13			N_Shore
cg07986378	0.736167	0.178248	0.165447	0.742761	ETV6
cg08279816	0.726386	0.140039	0.155721	0.734188				S_Shelf
cg07355069	0.718676	0.146122	0.148026	0.714895	HMGCS1;HMGCS1
cg17519949	0.900586	0.331497	0.330052	0.934179	NOTCH3			Island
cg21604743	0.843537	0.216125	0.273117	0.838669	PNPLA4;PNPLA4	Promoter_Associated	X:7894885-7896376	Island
cg19554457	0.723709	0.193812	0.153317	0.659566	NUDT4;NUDT4;NUDT4P1	Promoter_Associated	12:93774466-93774913	S_Shelf
cg17939040	0.936607	0.328636	0.366376	0.869742	ACACA;ACACA;ACACA;ACACA;ACACA
cg19949530	0.697571	0.109936	0.127363	0.63215	SOD1			S_Shelf
cg03662494	0.715918	0.109908	0.14578	0.581941	BCOR;BCOR			Island
cg07254066	0.894306	0.278466	0.324201	0.92776	IRX5			Island
cg27491050	0.742678	0.152646	0.172732	0.671108	TBC1D7;TBC1D7;TBC1D7;TBC1D7			N_Shore
cg14083403	0.707048	0.145706	0.137104	0.686911	ASAP1
cg09824328	0.869898	0.218607	0.300055	0.950834	SLC2A1			S_Shore
cg23189692	0.885893	0.245009	0.316131	0.881557	EIF4G1;EIF4G1;EIF4G1;EIF4G1;EIF4G1			N_Shelf
cg18242760	0.739415	0.186615	0.169857	0.707744	SLC24A5
cg12850351	0.776047	0.201439	0.206584	0.693878	EVC			S_Shelf
cg12600530	0.705793	0.122237	0.136414	0.695256	RASA1;RASA1
cg05520988	0.704424	0.114873	0.135061	0.662694	BAT1;BAT1			N_Shelf
cg06877423	0.800501	0.200152	0.231164	0.811679	ESR1;ESR1;ESR1;ESR1
cg22156852	0.709452	0.131962	0.140257	0.660066	CTTNBP2NL
cg24662666	0.840491	0.304106	0.271302	0.832171	LOC282997	Unclassified	10:112628862-112629026	N_Shelf
cg11201288	0.707675	0.120922	0.13849	0.746748	LRRC40;SFRS11			N_Shore
cg00576968	0.731736	0.189343	0.162815	0.740314	TSPAN19
cg10860802	0.933847	0.346437	0.365525	0.92961	DPP6;DPP6;DPP6
cg24856699	0.694284	0.0936186	0.126071	0.631597	BDP1			S_Shelf
cg09178384	0.736817	0.152334	0.168797	0.719962	SH3RF1			S_Shore
cg02103653	0.911346	0.380067	0.34338	0.944566	EPB41L4A
cg27520104	0.943374	0.387891	0.37548	0.945551	PFKP
cg11095898	0.700737	0.117163	0.133305	0.678726	SNORA1;SNORA8;SNORD5
cg26967385	0.69909	0.123811	0.131714	0.651085	HINT1;HINT1;HINT1			S_Shore
cg14483856	0.763359	0.175335	0.196031	0.683177	ABL1			N_Shelf
cg11432069	0.913009	0.396562	0.34569	0.925553	MCM3AP			N_Shelf
cg23675441	0.941682	0.350872	0.37443	0.932443	LOC100130000			S_Shore
cg09677287	0.904212	0.320514	0.337023	0.876956	CCDC13			S_Shore
cg12424965	0.877461	0.426329	0.310345	0.923552	EXOC2			Island
cg11959007	0.772146	0.173816	0.205106	0.730301	LMO7;LMO7
cg21247948	0.743165	0.160458	0.176185	0.629969	PRKD3
cg22040989	0.949535	0.447753	0.382864	0.967717				Island
cg13443911	0.689607	0.157168	0.123067	0.714636	TGFBR1;TGFBR1			N_Shore
cg13692426	0.944593	0.392738	0.378106	0.95545				N_Shelf
cg24968692	0.709208	0.151896	0.142788	0.615025	MKLN1;MKLN1
cg20090482	0.959348	0.45819	0.392971	0.950466	TUBGCP2
cg15046693	0.689751	0.114958	0.123384	0.73928	CEBPG			N_Shore
cg12102538	0.718451	0.119701	0.152203	0.732323	RPL24			N_Shelf
cg05908105	0.751944	0.195491	0.185766	0.731565	NET1;NET1	Promoter_Associated	10:5489486-5489787	S_Shore
cg07500659	0.762067	0.156368	0.196067	0.73195	EIF4G2;EIF4G2;SNORD97
cg06221087	0.687334	0.139267	0.121345	0.583995	PBX1
cg20250908	0.723964	0.163804	0.158002	0.681668	POLA2			S_Shelf
cg10489463	0.855931	0.268991	0.290293	0.882761	LTBP1;LTBP1;LTBP1;LTBP1;LTBP1
cg26751972	0.903271	0.277862	0.33769	0.918357	HLA-F;HLA-F;HLA-F	Promoter_Associated	6:29691677-29692176	Island
cg09290082	0.681922	0.114349	0.116531	0.653184	PLEKHG7
cg05129479	0.844583	0.249413	0.279214	0.878783	HLA-B			Island
cg08059402	0.655786	0.0831855	0.090457	0.622	ATP13A3;ATP13A3
cg12347792	0.796709	0.230597	0.231389	0.838051	CCDC110;CCDC110			S_Shore
cg20252769	0.937747	0.348695	0.372468	0.940905	SUV420H1;SUV420H1
cg02569718	0.93801	0.448458	0.372947	0.927554
cg00035630	0.732342	0.139968	0.167293	0.72551	DEPDC7;DEPDC7			N_Shore
cg14717752	0.706591	0.128729	0.141756	0.687995	FAM105B	Gene_Associated	5:14685729-14686340
cg13095768	0.703441	0.157676	0.13863	0.736568	ZMYM2;ZMYM2
cg21408581	0.725509	0.133246	0.160791	0.713545	RAB3GAP2	Gene_Associated	1:220393238-220393552
cg10982113	0.894589	0.363461	0.330077	0.893957	ABCF1;ABCF1
cg00610385	0.672869	0.0998878	0.108364	0.680945	LSM5;LSM5;LSM5;LSM5			N_Shore
cg03955859	0.694785	0.13165	0.130418	0.745524	SPATA5
cg17352276	0.757993	0.162876	0.193663	0.759605	SNORD16;RPL4;SNORD18B
cg24955743	0.959875	0.374875	0.395586	0.94219	PANK4	Promoter_Associated	1:2454639-2456091	S_Shore
cg00133403	0.741726	0.154356	0.177743	0.687724	FAM192A
cg18735089	0.729706	0.154179	0.165922	0.757037	SMURF1;SMURF1	Unclassified_Cell_type_specific	7:98738943-98739256	N_Shelf
cg15164860	0.723122	0.142039	0.159444	0.596404	PUM2
cg27109912	0.899806	0.283483	0.336168	0.885498
cg02877738	0.744747	0.136705	0.181135	0.741453	RBBP9
cg18480168	0.723192	0.166522	0.159699	0.737121	EIF3A
cg25034155	0.824724	0.234922	0.261275	0.592244	ZMIZ1
cg16569309	0.744434	0.161558	0.180994	0.711171				N_Shelf
cg27177195	0.935303	0.415684	0.371922	0.977126	GGNBP2			N_Shelf
cg24435704	0.679739	0.121619	0.116433	0.701615	PARP12			S_Shore
cg15459605	0.927678	0.402988	0.364417	0.923787				S_Shore
cg25420477	0.719665	0.15317	0.156497	0.687882		Unclassified	2:70319105-70319204	S_Shelf
cg18013730	0.927341	0.366205	0.364354	0.91528	RASA3			Island
cg19988492	0.704428	0.139908	0.141455	0.66739	DYRK1A;DYRK1A;DYRK1A;DYRK1A;DYRK1A	Promoter_Associated_Cell_type_specific	21:38807463-38807727
cg00509281	0.73235	0.13324	0.169419	0.658537	CDC2;CDK1;CDK1
cg07813232	0.918396	0.459838	0.355761	0.934867	FBRSL1			S_Shore
cg06736434	0.709179	0.121319	0.146561	0.617008	ZNF90
cg13799838	0.819436	0.214496	0.256895	0.716779	TLE1
cg06699848	0.732143	0.305576	0.169603	0.47215	ST5
cg09403956	0.755383	0.164557	0.193047	0.773144				S_Shelf
cg24480012	0.894303	0.32588	0.331999	0.919383	FAM19A2			N_Shore
cg20745925	0.66298	0.1213	0.100717	0.6965	GPBP1;GPBP1;GPBP1
cg02701024	0.687874	0.120602	0.125654	0.71461	PTN
cg06875413	0.8432	0.217789	0.281026	0.814438
cg02103935	0.716859	0.157974	0.154689	0.652944	GBP2
cg21411834	0.660296	0.0834168	0.0982143	0.649317	KCTD3			N_Shore
cg06353075	0.710837	0.169633	0.148762	0.742254	IKBIP;IKBIP;IKBIP
cg04105726	0.896849	0.286448	0.334817	0.893319	LOC728661;CDK11B;CDK11B;CDK11B;CDK11B;CDK11B;CDK11B			Island
cg27362571	0.727458	0.15563	0.16547	0.700332
cg13775991	0.71319	0.167791	0.151302	0.663615	SNORD18C;RPL4;SNORD18B
cg10090418	0.701946	0.127391	0.140073	0.699751	FAM49A
cg08861825	0.765979	0.198865	0.204282	0.705526	MAP4K3	Unclassified_Cell_type_specific	2:39597003-39597123
cg08141553	0.701644	0.121488	0.140028	0.692194	GALNT2			N_Shore
cg25510609	0.935245	0.405001	0.373754	0.931968	AKAP13;AKAP13;AKAP13	Promoter_Associated_Cell_type_specific	15:86232937-86233241
cg06821789	0.747231	0.181509	0.185777	0.669959	LYRM5			S_Shelf
cg20525449	0.956062	0.438015	0.394637	0.943915	ADARB2			Island
cg06556435	0.73871	0.147972	0.177358	0.729287				S_Shore
cg19712573	0.700956	0.154445	0.13966	0.653785	JAM3			S_Shore
cg11785425	0.747109	0.175218	0.185862	0.772183		Unclassified_Cell_type_specific	8:81478196-81478469
cg16813459	0.710127	0.161361	0.148893	0.67035	TFG;TFG			S_Shelf
cg20641545	0.702312	0.12025	0.141177	0.687223	ATP2B1;ATP2B1
cg23344338	0.747913	0.20645	0.186889	0.730769	LRBA
cg12543821	0.685613	0.131342	0.124656	0.659749	ARL5B
cg26621805	0.712213	0.118672	0.151345	0.593329	PKHD1L1			N_Shore
cg03992323	0.730392	0.203483	0.169566	0.763975	TP53BP2;TP53BP2	Promoter_Associated_Cell_type_specific	1:224023073-224023327
cg07470275	0.727984	0.157961	0.16721	0.73924	TTC23;TTC23;TTC23;TTC23;TTC23;TTC23;TTC23			N_Shelf
cg01924320	0.682397	0.110302	0.121633	0.656077	SLC10A7;SLC10A7
cg05400200	0.712511	0.161585	0.151804	0.67485	MLL5;MLL5
cg27067922	0.731397	0.173518	0.170824	0.724925	STXBP5;STXBP5	Promoter_Associated	6:147643185-147643962
cg00584840	0.912541	0.357581	0.351986	0.933462
cg08782022	0.973537	0.416128	0.412985	0.951492	MGRN1;MGRN1;MGRN1;MGRN1			N_Shore
cg26207423	0.687742	0.0889571	0.12721	0.598371	HMBOX1;HMBOX1
cg09070142	0.685265	0.128288	0.124862	0.616361	PTPRZ1
cg17868307	0.763758	0.171076	0.203418	0.709356	EIF4H;EIF4H
cg14596602	0.711538	0.149457	0.151258	0.739835
cg20170943	0.900147	0.406844	0.339901	0.910533
cg21342470	0.951204	0.435432	0.391108	0.950795
cg14484356	0.728471	0.161697	0.168437	0.714121	HERPUD2
cg19712745	0.780553	0.228585	0.220563	0.699208	EPB41L2;EPB41L2;EPB41L2
cg12796085	0.780179	0.232834	0.220238	0.74478	CCNB1IP1;CCNB1IP1;CCNB1IP1;CCNB1IP1
cg11057205	0.75021	0.137909	0.190432	0.679333				S_Shelf
cg01188314	0.855048	0.334729	0.295274	0.899858
cg17720056	0.689376	0.122919	0.129642	0.66044
cg01715499	0.738015	0.145753	0.178383	0.734653	CAMTA1	Unclassified	1:6949396-6950545
cg00031277	0.704926	0.166549	0.145302	0.689503
cg17778722	0.71405	0.142857	0.154443	0.692545	CDK1;CDK1;CDC2
cg07070466	0.834243	0.22523	0.274668	0.834416	TGIF2LX
cg17329745	0.662527	0.105659	0.103051	0.662275	CWC22
cg19908028	0.719325	0.145908	0.159877	0.710526	SPRED2;SPRED2			N_Shelf
cg06850687	0.6907	0.123701	0.131295	0.686712		Unclassified	12:56586663-56588089	S_Shelf
cg01990695	0.937326	0.429435	0.377927	0.943942
cg03119829	0.810212	0.263187	0.250971	0.807684		Unclassified_Cell_type_specific	1:64170893-64170969
cg26883840	0.902007	0.401924	0.342882	0.897125
cg12744888	0.703043	0.139668	0.143934	0.592652	MYH15
cg21910390	0.70155	0.139128	0.142513	0.649288	DCUN1D4;DCUN1D4
cg06338119	0.734674	0.152047	0.175676	0.69254	AMMECR1;RGAG1	Unclassified_Cell_type_specific	X:109661337-109662286
cg02243276	0.74142	0.19396	0.182505	0.728984	AZIN1;AZIN1			N_Shelf
cg11228165	0.914764	0.282612	0.355872	0.859761	EP400
cg12604058	0.943051	0.406436	0.384186	0.95136	NEXN			N_Shore
cg14826797	0.669862	0.102839	0.110999	0.736153	TARS			S_Shelf
cg24747122	0.703251	0.176878	0.144404	0.671783	GNA13			S_Shore
cg25039830	0.854219	0.225951	0.295426	0.89285	UTP23
cg19440720	0.721129	0.146102	0.162373	0.679733	BCCIP;BCCIP;BCCIP			S_Shelf
cg15154255	0.851932	0.325789	0.293293	0.8844	GATAD1			S_Shelf
cg14290070	0.74783	0.217854	0.189255	0.713018	RAD51L1;RAD51L1;RAD51L1
cg02030187	0.732817	0.140743	0.174246	0.785552	NHLH2;NHLH2;NHLH2			S_Shore
cg24389386	0.762268	0.202647	0.203722	0.721896	HLA-H			N_Shore
cg12936671	0.668655	0.101405	0.110165	0.657984
cg19702347	0.718161	0.170448	0.159746	0.69087	FOXK1
cg12456379	0.654982	0.100304	0.0966348	0.667766	HISPPD1
cg18759850	0.713494	0.210686	0.155194	0.648962	SLC4A7
cg20190772	0.684163	0.125486	0.126078	0.701237	KIAA0146
cg13813086	0.713065	0.134855	0.154995	0.585494	PBX3;PBX3;PBX3;PBX3
cg12130976	0.68576	0.143506	0.127764	0.698849	FAAH2
cg04403442	0.8	0.212106	0.242007	0.751522
cg27517502	0.904432	0.360745	0.34651	0.912259	ADARB2			N_Shelf
cg22854591	0.696587	0.138646	0.138884	0.708968	JMJD1C			N_Shelf
cg16959486	0.859588	0.270998	0.301957	0.887757	MOBP
cg04362790	0.920762	0.307604	0.363194	0.850915
cg16053677	0.655398	0.103232	0.0978513	0.60567	ANKRD12;ANKRD12
cg13313226	0.707143	0.129547	0.149636	0.737713	C11orf61			N_Shelf
cg08043872	0.672712	0.137263	0.115368	0.590793	DOCK4			N_Shore
cg26479374	0.963575	0.440555	0.406297	0.972139	CTBP1;CTBP1;C4orf42			Island
cg18651470	0.768949	0.240879	0.211689	0.776344				N_Shore
cg25385819	0.868904	0.295097	0.311758	0.860502	TGIF1			N_Shelf
cg19679397	0.921903	0.349254	0.364821	0.934889	FADD	Promoter_Associated	11:70048795-70050757	N_Shore
cg14191466	0.930869	0.335384	0.37384	0.928073	CDC42BPB
cg09184899	0.935526	0.402371	0.378537	0.951513	DKK4
cg22574586	0.769156	0.213441	0.212203	0.70918	TRIM27
cg01694663	0.711294	0.141132	0.154347	0.692896	C5orf45;C5orf45			N_Shore
cg22029015	0.846561	0.288911	0.289663	0.751412	AGAP1;AGAP1			S_Shore
cg19891562	0.698603	0.154232	0.141786	0.709427	ASAP1
cg05503532	0.689468	0.144671	0.132694	0.726011	SLC35B3;SLC35B3;SLC35B3			N_Shore
cg21174344	0.931436	0.373572	0.374748	0.931274				S_Shore
cg12943317	0.942597	0.37808	0.386054	0.953103	HAVCR1;HAVCR1
cg03070236	0.765651	0.21791	0.209169	0.744927	ADCY9	Unclassified_Cell_type_specific	16:4012669-4013695	N_Shelf
cg00602115	0.920406	0.308232	0.363989	0.936217	DTNA;DTNA;DTNA;DTNA;DTNA;DTNA;DTNA;DTNA;DTNA
cg27339188	0.719203	0.145279	0.1628	0.702018	KAT2B
cg01396065	0.880203	0.30268	0.323811	0.889772		Unclassified	3:193788099-193789448	S_Shore
cg05283335	0.898102	0.306053	0.341748	0.909186	SEMA3A
cg04801779	0.845088	0.35034	0.288755	0.87033	GDPD4
cg00384993	0.758333	0.202055	0.202003	0.717529				N_Shelf
cg04830471	0.706497	0.139474	0.150239	0.703891	CCDC155			N_Shore
cg16978168	0.687303	0.133862	0.131095	0.663483	EZR;EZR
cg17466346	0.778364	0.201009	0.222203	0.768641
cg23330450	0.953442	0.309932	0.397733	0.961801		Promoter_Associated	6:31547692-31549746	N_Shore
cg21323028	0.72316	0.134356	0.167814	0.740978	UBR3
cg23643835	0.950224	0.401858	0.394902	0.959127	2013-09-13			S_Shore
cg09918512	0.715895	0.161893	0.160578	0.753196	CWF19L2			N_Shore
cg00601124	0.722863	0.167258	0.167601	0.689105
cg16709294	0.959636	0.412137	0.4044	0.97389	SFRS5;SFRS5;LOC100289511	Unclassified	14:70235551-70235910	S_Shore
cg18302726	0.859504	0.282929	0.304303	0.895187	TFPI2			S_Shore
cg04094829	0.881019	0.286655	0.32584	0.888851	CUX1;CUX1;CUX1			S_Shelf
cg08448455	0.868156	0.270093	0.313078	0.836303		Unclassified	8:49230827-49232276	Island
cg05797732	0.680672	0.149191	0.125648	0.739889	WAC;WAC;WAC
cg23928126	0.683138	0.142217	0.128191	0.635582
cg17140222	0.731865	0.164095	0.176989	0.681219	RAB3B
cg03043696	0.686131	0.111094	0.131265	0.644118	GNB1	Promoter_Associated	1:1820567-1820714	N_Shore
cg12223734	0.91881	0.359099	0.364178	0.908073
cg16547678	0.749152	0.146373	0.194557	0.7697	CHURC1
cg02850795	0.758805	0.155624	0.204298	0.660867	WDR8
cg19904666	0.763932	0.171259	0.209475	0.71313	CTNND2
cg11258628	0.8431	0.223502	0.288673	0.846412
cg16392754	0.905692	0.279888	0.351295	0.906164	RPL26L1			S_Shore
cg15087907	0.631386	0.110912	0.0770464	0.377318	PFKP
cg08288426	0.724299	0.146584	0.169983	0.729914	ZSCAN29
cg17346647	0.698182	0.141662	0.143981	0.64753	GALNT13
cg26439352	0.913994	0.342355	0.359805	0.91811	TRRAP
cg26193015	0.760359	0.192216	0.206373	0.737082	MDC1			N_Shore
cg07731639	0.844812	0.240108	0.290839	0.87557	DNAJC24
cg00429523	0.730632	0.16006	0.176708	0.697143	SOBP
cg20230411	0.738922	0.164996	0.185012	0.708785				S_Shelf
cg06031041	0.896725	0.28653	0.342857	0.874044	FOXK1			S_Shelf
cg26477549	0.936312	0.319751	0.382509	0.942409	CKAP4	Promoter_Associated	12:106642507-106643348	S_Shore
cg26696260	0.948497	0.368674	0.394704	0.949215	ZC3H3
cg02709052	0.678798	0.110772	0.125061	0.619298	TMEM135;TMEM135;TMEM135	Promoter_Associated	11:86747915-86749525	N_Shore
cg04289508	0.673569	0.125403	0.120006	0.693286				N_Shore
cg20370991	0.723058	0.198804	0.169502	0.733584	TRIM27			N_Shelf
cg04890607	0.939675	0.399474	0.386127	0.903109	HMGA2;HMGA2
cg15536446	0.703335	0.126316	0.149887	0.67811	INTS4			N_Shelf
cg02004370	0.692565	0.136661	0.139425	0.704058	PDF;COG8			N_Shore
cg26187965	0.726386	0.141532	0.173355	0.762809	LIMCH1;LIMCH1;LIMCH1;LIMCH1;LIMCH1
cg15837086	0.724645	0.136862	0.171635	0.709654	PIK3R3;PIK3R3
cg17919152	0.904963	0.347111	0.352073	0.885679
cg01776926	0.750444	0.206278	0.197573	0.717062	MED13L
cg21256706	0.858309	0.187144	0.305556	0.866633		Unclassified_Cell_type_specific	15:60288620-60289164	N_Shore
cg25412310	0.716831	0.137169	0.164304	0.615163	APLP2;APLP2;APLP2;APLP2;APLP2;APLP2
cg00118342	0.786379	0.237619	0.233931	0.689997	UXS1	Promoter_Associated_Cell_type_specific	2:106776749-106777628
cg03254354	0.735537	0.176445	0.183373	0.663248	PHKB;PHKB
cg04210082	0.645578	0.0803182	0.093479	0.648056	TTC35			S_Shelf
cg01359165	0.719713	0.164993	0.167755	0.683351				S_Shelf
cg19145055	0.844459	0.352688	0.292693	0.918494
cg06196926	0.711803	0.139206	0.160091	0.819626	PRDM4			N_Shelf
cg16436210	0.805064	0.289253	0.25337	0.842939
cg20539811	0.719122	0.139977	0.167441	0.781626	CTNND2
cg22609722	0.918977	0.359119	0.367577	0.926098	C5orf15
cg22088127	0.705856	0.145138	0.15446	0.762355	BRD2;BRD2
cg01034811	0.721572	0.189386	0.170421	0.742481				S_Shelf
cg24039962	0.73757	0.175003	0.186476	0.672131	C1orf9;C1orf9
cg03695591	0.900694	0.250914	0.349657	0.782538				S_Shelf
cg14384014	0.745747	0.184103	0.194822	0.789398
cg24349106	0.718667	0.151441	0.167924	0.699597	TRAK2
cg05776245	0.704437	0.203048	0.153705	0.720384	TTC27			S_Shelf
cg26658039	0.754121	0.187413	0.203469	0.744761	B3GNTL1			N_Shelf
cg19849557	0.9719	0.466249	0.421372	0.946708	C6orf136;C6orf136;C6orf136			S_Shelf
cg10055655	0.678204	0.0973564	0.127682	0.694248	HNRNPD;HNRNPD;HNRNPD;HNRNPD
cg24787357	0.69289	0.135206	0.142378	0.703343	RPL9;RPL9			N_Shelf
cg22084515	0.682037	0.134785	0.131702	0.630972	SUB1			S_Shelf
cg07963355	0.770387	0.190676	0.220096	0.704462	RPS3A;SNORD73A			S_Shelf
cg26441230	0.695409	0.154653	0.145143	0.673653	UBE2V2
cg17597915	0.777669	0.224526	0.227527	0.750635	ASAP1
cg03658604	0.707777	0.146	0.157685	0.768433	DIAPH3
cg26268287	0.667959	0.144251	0.117907	0.669807	TMED7-TICAM2;TMED7;TMED7-TICAM2			N_Shelf
cg14756265	0.707147	0.174693	0.157143	0.681319	SSH1;SSH1;SSH1
cg00682090	0.932481	0.361779	0.382481	0.940963	C17orf85;C17orf85
cg15959270	0.647206	0.082484	0.0972669	0.627206	DNAJC3	Promoter_Associated_Cell_type_specific	13:96332149-96332455	S_Shelf
cg22633049	0.703748	0.206547	0.153818	0.644889				N_Shelf
cg13928490	0.783582	0.17473	0.233725	0.600162	GUCY1B2
cg01151305	0.69883	0.147927	0.149038	0.707483				S_Shelf
cg17628695	0.752617	0.185646	0.202884	0.681619	LRRC69
cg02514003	0.900312	0.421414	0.350581	0.88428
cg07046030	0.910225	0.406912	0.360577	0.920265
cg15515320	0.687751	0.114237	0.138132	0.69974	EEF1B2;SNORD51;EEF1B2;SNORA41;EEF1B2			S_Shore
cg26324978	0.872487	0.300303	0.322888	0.882948	S100Z;S100Z	Unclassified_Cell_type_specific	5:76145745-76146131
cg26118759	0.766423	0.214691	0.216831	0.735896	CD58;CD58	Promoter_Associated	1:117058394-117058645
cg17116091	0.689707	0.139144	0.140224	0.527722	TCF7L2;TCF7L2;TCF7L2;TCF7L2;TCF7L2;TCF7L2
cg11635125	0.693288	0.142701	0.143833	0.637469	DDX10
cg05585795	0.729181	0.151358	0.179747	0.675682	ELMOD3;ELMOD3;ELMOD3;ELMOD3			S_Shelf
cg25076197	0.703304	0.161569	0.153945	0.684659	MLL5;MLL5
cg14218374	0.893529	0.227917	0.344242	0.922032	LEMD2;LEMD2
cg07716437	0.734104	0.210438	0.184871	0.657661	TMOD2;TMOD2
cg00059879	0.6569	0.114904	0.107719	0.636314	GALK2;GALK2
cg18902148	0.906895	0.373134	0.357809	0.897641
cg12893373	0.69814	0.134389	0.149156	0.734601	MINA;MINA;MINA
cg04664618	0.726157	0.15763	0.177175	0.685368	SCARNA4;KIAA0907
cg16549587	0.704007	0.13355	0.15507	0.647996	DDX60L			N_Shelf
cg05819150	0.664959	0.097166	0.116022	0.679726	YAP1;YAP1			N_Shore
cg15720156	0.686985	0.118465	0.13807	0.695045	PCNXL2	Promoter_Associated	1:233430352-233432101	N_Shore
cg07464212	0.696387	0.156212	0.147485	0.706855	ADD3;ADD3;ADD3
cg02695697	0.692432	0.137013	0.143572	0.56762	MMP16;MMP16
cg05386726	0.838064	0.249679	0.289217	0.867336
cg17218045	0.693816	0.155156	0.145014	0.641021	DHDDS;DHDDS	Promoter_Associated	1:26758252-26759425	N_Shore
cg26612230	0.639085	0.0849104	0.0903024	0.622414	PDLIM5;PDLIM5;PDLIM5;PDLIM5;PDLIM5
cg10512951	0.672005	0.107817	0.123224	0.621038	LMBRD1
cg01924904	0.693494	0.122002	0.144729	0.695087	C2orf3
cg14605274	0.716689	0.166355	0.167969	0.642229				S_Shelf
cg14633084	0.848825	0.237955	0.300128	0.857246
cg01920090	0.67049	0.146909	0.121813	0.683151	DFFB			Island
cg16935734	0.709295	0.116524	0.160622	0.68097				N_Shelf
cg15095727	0.709648	0.165187	0.160989	0.557518	CEP70			N_Shore
cg16924102	0.703264	0.167452	0.154616	0.695946
cg08939521	0.865267	0.306061	0.316695	0.883598				Island
cg02957197	0.679426	0.14643	0.130907	0.61797	PDIK1L;PDIK1L;PDIK1L
cg18731055	0.863559	0.359805	0.31505	0.891888	RCBTB2			S_Shore
cg22718140	0.969928	0.444663	0.421575	0.969629	TEKT3
cg27247612	0.731013	0.184101	0.182687	0.724789	ASAP1
cg15028458	0.888201	0.307053	0.339977	0.886457	C3orf67
cg01984304	0.697292	0.145037	0.149081	0.722576				Island
cg18760835	0.929442	0.384035	0.381248	0.963309		Unclassified	6:5995984-5996933	Island
cg00713870	0.690166	0.167386	0.141979	0.657007	ECHDC1;ECHDC1;ECHDC1;ECHDC1;ECHDC1			N_Shelf
cg18272456	0.759309	0.254945	0.211159	0.626783	MKLN1;MKLN1
cg17947175	0.925456	0.360756	0.377326	0.935937				N_Shore
cg27053629	0.68285	0.147654	0.134772	0.664003	LOC145474
cg03822746	0.921457	0.399481	0.373467	0.943201				N_Shore
cg17278960	0.728205	0.155782	0.180219	0.705882	FGGY;FGGY
cg06859106	0.649533	0.0951427	0.101561	0.602516	LAP3			S_Shelf
cg03254534	0.676923	0.12223	0.129027	0.647193	MALT1;MALT1			S_Shelf
cg16560389	0.767356	0.251201	0.219468	0.861265				Island
cg24958423	0.902445	0.41847	0.354606	0.90398				S_Shelf
cg05445331	0.952375	0.421772	0.404559	0.955234	GPC3;GPC3;GPC3;GPC3	Unclassified_Cell_type_specific	X:133119026-133119861	Island
cg04173432	0.698696	0.161083	0.150908	0.728868	RBMXL3;LRCH2			N_Shore
cg14547599	0.672141	0.108421	0.124377	0.722639	PRKAG1;PRKAG1			N_Shelf
cg10027091	0.692473	0.125968	0.144793	0.702737
cg26972207	0.727751	0.144079	0.180149	0.677601
cg04832245	0.701954	0.138614	0.154359	0.709431		Unclassified_Cell_type_specific	6:32828471-32829632
cg20116099	0.851745	0.334313	0.304201	0.8167
cg02025737	0.812748	0.255644	0.265265	0.740138
cg17233090	0.918553	0.402362	0.371077	0.922079
cg02180579	0.684597	0.100984	0.137122	0.679257	CECR5;CECR5			N_Shore
cg04376360	0.693117	0.140154	0.145809	0.356262
cg05466223	0.676435	0.142578	0.129212	0.619843	PIK3C2A
cg15085427	0.681796	0.127375	0.134578	0.705725	ARID2
cg18907656	0.679355	0.154627	0.132186	0.718511	PURG;PURG;PURG
cg25970454	0.703985	0.144713	0.156863	0.665044				S_Shelf
cg26968868	0.919765	0.471961	0.372648	0.901447	2013-03-06
cg05521175	0.685401	0.132553	0.138298	0.75339	OBSL1	Unclassified_Cell_type_specific	2:220434495-220434644	N_Shore
cg11025519	0.723346	0.139378	0.176303	0.72354	GTF2H3;EIF2B1			S_Shore
cg11177614	0.666311	0.133181	0.119304	0.591204	ANKRD22
cg27492928	0.918998	0.382465	0.372045	0.925641	MAP2K4
cg22988458	0.941581	0.384997	0.394661	0.933488	TRRAP
cg02537941	0.67263	0.167708	0.125796	0.615898	SPATA13;SPATA13
cg00974761	0.837321	0.242257	0.290507	0.85414	SLFN12L
cg05462905	0.658804	0.108143	0.112135	0.732437	SLC38A9
cg18861231	0.666135	0.112801	0.119515	0.66704	MBNL1;MBNL1;MBNL1;MBNL1;MBNL1;TMEM14E;MBNL1;MBNL1;TMEM14E
cg25032321	0.894556	0.326471	0.348003	0.871655	STK24	Promoter_Associated_Cell_type_specific	13:99227271-99227544	N_Shore
cg01624645	0.879744	0.324679	0.333242	0.879815	BANP;BANP	Unclassified_Cell_type_specific	16:88057607-88059100	N_Shelf
cg25453914	0.689202	0.115295	0.14273	0.710359	CHCHD3
cg04878644	0.745394	0.184883	0.198982	0.743171	BRD2;BRD2
cg22225849	0.656088	0.109628	0.109697	0.633059	NEDD9;NEDD9
cg04740166	0.711321	0.154225	0.164962	0.70798	ACER3
cg23916284	0.666412	0.11188	0.12006	0.757108	RBPJ;RBPJ;RBPJ;RBPJ			N_Shelf
cg03893339	0.707263	0.160524	0.160972	0.706653	NPHP3			N_Shelf
cg04977376	0.665259	0.114912	0.118972	0.680592	SMYD3;SMYD3
cg16255585	0.754814	0.176747	0.208542	0.715933	DNAJC16			S_Shelf
cg04078980	0.865637	0.307251	0.319369	0.880616	C1orf35			S_Shore
cg02217586	0.701337	0.182858	0.155124	0.656562	UGGT2
cg09962477	0.748322	0.205006	0.202114	0.716495	GPAM
cg05933901	0.889193	0.351918	0.343018	0.870893	HBQ1			N_Shore
cg25971741	0.680307	0.139283	0.134161	0.655223	JARID2
cg12772455	0.838211	0.295058	0.292105	0.838543				N_Shore
cg00681365	0.751743	0.202576	0.205666	0.702307	LPHN3			S_Shelf
cg17371841	0.742684	0.178622	0.196663	0.709612	A2LD1			N_Shore
cg04107707	0.937323	0.397202	0.391389	0.948628	PSMB6			S_Shelf
cg02000032	0.714448	0.212357	0.168702	0.6832	MIR29B1
cg01722963	0.867502	0.366477	0.321818	0.855147				Island
cg14741366	0.691813	0.145238	0.146246	0.74264	DPM1			N_Shelf
cg04819081	0.694997	0.142915	0.149444	0.654594	ATAD2B
cg27041381	0.920219	0.412849	0.374727	0.96021	MGMT
cg14976684	0.70051	0.156589	0.155077	0.687239	DPH5;DPH5;DPH5			S_Shore
cg15999188	0.947333	0.420159	0.401931	0.944524
cg00320354	0.71606	0.151048	0.170672	0.672239	TSPAN5
cg17640879	0.944771	0.398543	0.399451	0.947026	RPS3;SNORD15B
cg06404238	0.769781	0.261021	0.224485	0.763359	CUX1;CUX1;CUX1
cg12724384	0.686529	0.118275	0.14133	0.65889	NCOA2
cg23210309	0.720218	0.171629	0.17506	0.795734	DNA2			S_Shore
cg19770671	0.844144	0.353234	0.299048	0.790139
cg11228504	0.706324	0.143694	0.161233	0.681155	ATXN2
cg20824635	0.934355	0.383232	0.389329	0.929336
cg07227033	0.8743	0.333068	0.32932	0.903906	ARL4A;ARL4A;ARL4A			N_Shore
cg03234603	0.685256	0.128407	0.14028	0.707246	PAFAH1B1
cg26075213	0.933525	0.330626	0.388574	0.954803				S_Shelf
cg10703936	0.94992	0.455009	0.404976	0.962313	CPT1A;CPT1A			N_Shore
cg14074970	0.806143	0.276196	0.261251	0.806772				S_Shelf
cg15730555	0.736356	0.199013	0.191473	0.785375
cg26092675	0.678062	0.125402	0.13319	0.65801	HIST1H3E			N_Shore
cg10586082	0.89059	0.302163	0.34575	0.892969				S_Shelf
cg00989904	0.646779	0.095009	0.101986	0.655172	STAG1
cg02496447	0.801701	0.258065	0.256957	0.829214				S_Shelf
cg22785554	0.746812	0.158078	0.20212	0.761184	RCC2;RCC2
cg11479000	0.675015	0.109173	0.13035	0.695082	APC			S_Shore
cg07146383	0.889985	0.388786	0.34534	0.892327	PSMD13;PSMD13			S_Shore
cg14093106	0.713575	0.163548	0.168964	0.726588				S_Shore
cg21692664	0.911892	0.383249	0.367308	0.912745	TBC1D8B;TBC1D8B
cg24237631	0.665461	0.119598	0.120916	0.619844
cg09330909	0.696918	0.136495	0.152386	0.784755	SCARNA8;HAUS6
cg16034562	0.737901	0.196903	0.193403	0.676565	GPATCH8
cg19622415	0.904241	0.370156	0.359781	0.903608
cg13535231	0.700994	0.160883	0.156646	0.704568	RBM18;RBM18;RBM18
cg21390624	0.712981	0.15265	0.168639	0.764211	EYA4;EYA4;EYA4			N_Shore
cg17246535	0.930217	0.430596	0.385899	0.946992				Island
cg16045498	0.927135	0.36579	0.382911	0.94195	NOTCH2	Gene_Associated	1:120490780-120491829
cg04531704	0.785092	0.255304	0.240876	0.770683		Promoter_Associated	6:27125231-27126725
cg25875908	0.6238	0.0826854	0.0796016	0.642894	CHD2;CHD2
cg14676272	0.938645	0.413565	0.394539	0.955212				Island
cg18231690	0.728513	0.171937	0.184407	0.669939	ZNF592			S_Shelf
cg25932713	0.711349	0.13971	0.167279	0.728502	PARP9;PARP9;PARP9;PARP9;PARP9;DTX3L;PARP9			S_Shore
cg03217209	0.776827	0.223474	0.232812	0.692373	TRIM36			N_Shore
cg09175811	0.71969	0.189518	0.175757	0.755293	TCTN1;TCTN1;TCTN1			N_Shore
cg25599924	0.661557	0.139094	0.117693	0.479365	ACOX3;ACOX3	Unclassified_Cell_type_specific	4:8395389-8396638
cg14143331	0.926041	0.285036	0.382323	0.883296	EP400
cg21792432	0.672615	0.118599	0.128904	0.704459	POT1;POT1;POT1;POT1;POT1
cg24311373	0.670241	0.131874	0.126616	0.714503	AP4E1			S_Shelf
cg09167779	0.710285	0.166086	0.166739	0.660179	MCC;MCC
cg00085438	0.658765	0.11228	0.115268	0.714597	MBNL1;MBNL1;MBNL1;MBNL1;MBNL1;MBNL1;MBNL1
cg09246749	0.69025	0.136844	0.146771	0.709511	HMGN3;HMGN3
cg24667115	0.895871	0.406215	0.352418	0.893648	BACH2;BACH2			N_Shore
cg04503912	0.758265	0.196766	0.214813	0.707553	DSPP
cg23405351	0.706389	0.154789	0.162964	0.680759
cg06079347	0.898516	0.344347	0.355132	0.92941	SMYD3;SMYD3
cg24786847	0.697202	0.154262	0.153825	0.685494	AVEN;CHRM5;CHRM5
cg10249098	0.816789	0.284261	0.273459	0.767707	KIF1B			N_Shore
cg22384801	0.714951	0.151765	0.171621	0.716945	NARG2;NARG2			N_Shelf
cg27369242	0.700263	0.169499	0.156965	0.703089	NHLRC3;NHLRC3			S_Shelf
cg16871561	0.953077	0.394028	0.409821	0.96336	SLC25A3;SLC25A3;SLC25A3	Promoter_Associated	12:98986534-98988336	N_Shore
cg05626079	0.72521	0.139756	0.181964	0.698431	SCARA3
cg13683218	0.910441	0.351911	0.367229	0.93053	COL24A1			Island
cg00451054	0.688399	0.125122	0.145237	0.669919	PXMP3;PXMP3	Promoter_Associated	8:77911626-77913423	S_Shore
cg00187129	0.649112	0.105771	0.105986	0.674619	TK2			N_Shelf
cg11363513	0.751553	0.216156	0.208438	0.699285	LRBA			S_Shelf
cg20169521	0.695926	0.137664	0.152837	0.684332	MPP4
cg23200931	0.69211	0.117841	0.149097	0.631767	C14orf28			S_Shore
cg02666008	0.948047	0.38232	0.405059	0.931964				N_Shore
cg17557464	0.699832	0.141668	0.156915	0.654856	CADPS2;CADPS2;CADPS2
cg11390489	0.727016	0.186325	0.1841	0.715527	ASPH;ASPH;ASPH;ASPH;ASPH;ASPH;ASPH;ASPH;ASPH
cg03592833	0.696791	0.133098	0.153917	0.69325	ATP13A3
cg23642827	0.725748	0.163848	0.182887	0.624123		Unclassified_Cell_type_specific	10:98751245-98751303
cg07062312	0.903288	0.422535	0.36044	0.93926	KIAA1731			S_Shelf
cg11400286	0.866929	0.29764	0.324124	0.862011	TRAPPC9;TRAPPC9
cg16384957	0.838382	0.29294	0.295585	0.791149		Unclassified_Cell_type_specific	11:1050673-1052607
cg25302646	0.669234	0.128437	0.126464	0.638585	PRDX6			N_Shore
cg13293943	0.708814	0.150597	0.166079	0.744447	CBX6	Gene_Associated	22:39264074-39265507	S_Shore
cg02570644	0.71102	0.156052	0.168392	0.68086	NFATC3;NFATC3;NFATC3;NFATC3			S_Shelf
cg10416814	0.903626	0.422617	0.361018	0.913557				Island
cg17408707	0.664128	0.113661	0.121544	0.604133	MED23;ARG1
cg08433696	0.669245	0.137955	0.12672	0.677486				S_Shelf
cg13577292	0.745483	0.197314	0.203011	0.734718	ROR2			N_Shore
cg06414842	0.743961	0.176611	0.201494	0.744305	IER3IP1			N_Shelf
cg18375960	0.714286	0.175504	0.171878	0.738314	MIR553;RTCD1;RTCD1
cg00533340	0.918659	0.41586	0.376386	0.923698	CELSR1	Unclassified_Cell_type_specific	22:46757379-46757432	N_Shelf
cg25180759	0.697331	0.184127	0.155119	0.740329	MED13L
cg14178821	0.910609	0.302464	0.368446	0.916682
cg03790075	0.938596	0.358402	0.396608	0.93457	SEMA4G			S_Shelf
cg01797979	0.697581	0.14094	0.15561	0.714512
cg08247053	0.815706	0.398283	0.273778	0.827561	CSMD2
cg15586054	0.696131	0.178722	0.154207	0.699136	PDE10A;PDE10A			N_Shore
cg08087379	0.730299	0.159246	0.188377	0.713681	TUG1;MORC2			N_Shore
cg20311673	0.955087	0.347685	0.413251	0.974787	PXDN			N_Shore
cg04928692	0.680372	0.124476	0.138537	0.684702	ATP5G3;ATP5G3			N_Shelf
cg04141129	0.73594	0.211944	0.194112	0.790874	BICD1;BICD1
cg02027561	0.683809	0.127296	0.141992	0.622751	NCOA7;NCOA7			N_Shore
cg06226567	0.766129	0.230427	0.224332	0.804565	C20orf56			Island
cg03275076	0.742181	0.240969	0.200388	0.703479	MED12L;P2RY14
cg00903704	0.681607	0.154014	0.139828	0.706931	MPZL1;MPZL1;MPZL1			S_Shelf
cg19721554	0.723226	0.146388	0.181487	0.65662	ZNF366
cg21242327	0.735786	0.202001	0.19408	0.680652	C4orf14
cg24332942	0.687982	0.134256	0.146299	0.688506	RABL3
cg16185457	0.676263	0.123521	0.134594	0.686304	BRE;BRE;BRE;BRE;BRE
cg14194344	0.710345	0.192015	0.168677	0.708559	PPP2R2A			S_Shelf
cg09646896	0.731423	0.170222	0.189756	0.69487	INO80D
cg20931541	0.684969	0.124901	0.14332	0.745784	PLAGL1;PLAGL1			S_Shore
cg11464842	0.810848	0.285039	0.269236	0.739381	CNNM4			S_Shore
cg26366262	0.722433	0.205679	0.180842	0.626474				N_Shelf
cg06500392	0.701517	0.126753	0.159955	0.730411	DDX25
cg15293061	0.665742	0.109733	0.124261	0.652157	GNL1			N_Shore
cg24871845	0.88093	0.322088	0.339477	0.916178	C20orf132;C20orf132;C20orf132			N_Shelf
cg09443553	0.75137	0.205875	0.209942	0.7304	ATG5
cg15609631	0.765199	0.160057	0.223784	0.718348	FAM108C1
cg16740092	0.654127	0.131866	0.112726	0.718185	ANTXR2;ANTXR2
cg08399336	0.835433	0.249366	0.294057	0.817067
cg15447825	0.796432	0.306399	0.255061	0.809948	CUL4A;CUL4A			S_Shelf
cg21952115	0.713951	0.119068	0.172632	0.709409		Unclassified	4:141173563-141175294	S_Shore
cg27425841	0.689346	0.163351	0.148029	0.637844				N_Shelf
cg10666761	0.679563	0.147533	0.138281	0.698187	PRTG
cg01934638	0.908653	0.362229	0.367512	0.826285
cg09745958	0.860515	0.29306	0.31939	0.854613				S_Shelf
cg15726896	0.71373	0.192478	0.17269	0.70897	PARD3
cg25710854	0.651222	0.100421	0.110186	0.727044	PEX12			N_Shelf
cg18542853	0.717636	0.129821	0.17663	0.683609	TNRC6C;TNRC6C
cg16007508	0.638315	0.109732	0.0973236	0.69697	COX10
cg14549078	0.706929	0.156044	0.165964	0.665696	FBN1
cg14948379	0.662784	0.105663	0.121913	0.725464	MRPS9			S_Shelf
cg11875044	0.917099	0.366681	0.376262	0.940389
cg07131398	0.886603	0.354411	0.345836	0.919941	RNF17
cg19456451	0.733719	0.199673	0.193075	0.688312	ZSWIM6
cg09695307	0.690089	0.136481	0.149458	0.742405	RTKN2
cg08210688	0.796942	0.263409	0.256337	0.67284	OTX1			Island
cg23618477	0.76489	0.236629	0.224299	0.810664				S_Shelf
cg08239103	0.672065	0.140733	0.131475	0.677866				N_Shelf
cg14689515	0.732387	0.191724	0.191837	0.734851	CSRNP1	Unclassified_Cell_type_specific	3:39190629-39190683	N_Shelf
cg06011086	0.66299	0.119864	0.122492	0.716616		Promoter_Associated	8:61821511-61823439	S_Shore
cg16699148	0.693015	0.167535	0.152569	0.750732	TACSTD2			Island
cg05046717	0.711528	0.181941	0.171194	0.710092	OSBPL11
cg08591265	0.772524	0.157729	0.232254	0.734794	SFRS1;SFRS1			N_Shore
cg07438602	0.690289	0.141662	0.150085	0.758052				N_Shelf
cg07071449	0.730526	0.235747	0.190367	0.78256	RAMP1
cg23859055	0.63813	0.0941389	0.0980029	0.617709	ANKMY2			N_Shore
cg18368265	0.69457	0.145086	0.154461	0.667426
cg07912501	0.68179	0.14854	0.141697	0.725798	HCG18;TRIM39;TRIM39;HCG18			S_Shore
cg11519930	0.733813	0.155659	0.193754	0.720537	RNF220
cg04854908	0.762833	0.211666	0.222774	0.702402
cg21270847	0.907622	0.408233	0.367577	0.923293	PBX1
cg03832440	0.654622	0.107778	0.114641	0.590271	HS3ST3B1;MGC12916			Island
cg25736002	0.900243	0.196187	0.360269	0.87139	REST			N_Shore
cg22638535	0.72009	0.139413	0.180136	0.532046	NXF4
cg09582738	0.75	0.198693	0.210046	0.646451	UBTD2
cg24950067	0.707084	0.203759	0.167144	0.676349	ZNF295;ZNF295;ZNF295
cg23788628	0.659561	0.131116	0.119629	0.641284	GPX5;GPX5
cg04261496	0.726306	0.213847	0.186406	0.714439	FOXK1	Unclassified_Cell_type_specific	7:4752896-4753159
cg11401394	0.703908	0.146	0.164026	0.756359	TXNDC5;TXNDC5
cg08325383	0.867017	0.272334	0.327229	0.868644	NEAT1	Promoter_Associated	11:65188622-65191947	Island
cg20503288	0.6749	0.147676	0.135172	0.668101	SND1
cg19575132	0.673176	0.110142	0.133452	0.641932
cg17855823	0.665538	0.159694	0.12584	0.66547	RNGTT
cg01316378	0.956029	0.374538	0.416335	0.948123
cg18064842	0.728554	0.186709	0.188967	0.704716				S_Shore
cg21183523	0.703678	0.170044	0.164185	0.749034	ZNF521	Unclassified_Cell_type_specific	18:22929181-22930054	N_Shore
cg17795586	0.662143	0.130202	0.122675	0.64709	MED12L;P2RY13
cg25406442	0.691967	0.178442	0.152502	0.716708	RBM12B			N_Shelf
cg09243824	0.760796	0.114684	0.221332	0.779012	EHD2			S_Shore
cg01794862	0.70698	0.145703	0.167524	0.725	SLC4A8;SLC4A8			S_Shelf
cg23355015	0.718965	0.184148	0.179516	0.739484	CDCA5			N_Shelf
cg07044303	0.921324	0.376606	0.381886	0.906076	INTS4L2
cg09341015	0.924359	0.389434	0.38493	0.968414	CFTR
cg03862987	0.650976	0.0836988	0.111791	0.684664	G3BP2;G3BP2;G3BP2			N_Shore
cg06607519	0.662863	0.108663	0.123761	0.675201	JARID2
cg27639613	0.749349	0.187192	0.210258	0.669191	BRE;BRE;BRE;BRE;BRE
cg01602957	0.714286	0.176427	0.175226	0.681225	ZAK;ZAK
cg24656529	0.705846	0.164945	0.166873	0.709574	QDPR			S_Shore
cg22920417	0.70065	0.164362	0.161733	0.76439
cg12239716	0.691011	0.151476	0.152098	0.689141	VPS37A;VPS37A
cg21555346	0.752443	0.21555	0.213613	0.702947	MYO5A;MYO5A
cg13904348	0.722205	0.147872	0.183402	0.763771	HARS2;HARS	Promoter_Associated_Cell_type_specific	5:140070156-140070202	N_Shore
cg27305501	0.74389	0.221515	0.205161	0.736842	ZNF800			N_Shelf
cg07471018	0.877664	0.32688	0.338964	0.872698	COX7B2
cg19449626	0.641775	0.104854	0.10309	0.607512	H2AFV;H2AFV;H2AFV;H2AFV;H2AFV
cg14495753	0.691367	0.117158	0.1527	0.700495	ANAPC13;ANAPC13;ANAPC13
cg13201927	0.690824	0.132771	0.152191	0.695899
cg02649698	0.940032	0.368281	0.401459	0.944719				S_Shore
cg25938803	0.682421	0.123304	0.143973	0.57585	THADA;THADA
cg10176510	0.684519	0.1626	0.146092	0.728236	NDUFAF4
cg15771244	0.760148	0.209474	0.221747	0.584649	PKD2
cg13447033	0.70522	0.153115	0.16685	0.750695	AUTS2;AUTS2;AUTS2
cg07804408	0.78769	0.227936	0.249353	0.796013
cg13244211	0.861725	0.332323	0.323388	0.894956	SNORA19;EIF3A
cg14955238	0.69308	0.13521	0.154748	0.682601	NAA15
cg12313606	0.701773	0.189032	0.16357	0.694424
cg17933583	0.778117	0.26113	0.240025	0.719221				S_Shore
cg27024200	0.726027	0.186667	0.187991	0.74328				N_Shelf
cg26332258	0.858123	0.289319	0.320225	0.906928		Promoter_Associated	6:29719772-29721481	Island
cg05905124	0.680196	0.126267	0.142298	0.71516	CLPTM1L	Gene_Associated_Cell_type_specific	5:1342071-1342312	N_Shelf
cg03460315	0.718149	0.187658	0.180296	0.74282	ELOVL6;ELOVL6
cg16166209	0.697686	0.156214	0.159974	0.695224	PCNXL2	Unclassified	1:233376613-233377662
cg07379550	0.732478	0.224603	0.195007	0.693944	CDC42BPA;CDC42BPA
cg13918042	0.925187	0.365752	0.387719	0.938358	LCOR;LCOR;LCOR			S_Shelf
cg17918270	0.864622	0.377131	0.327185	0.891489	MYT1L
cg27593760	0.747846	0.185104	0.21044	0.688488
cg16957313	0.673552	0.144792	0.136257	0.663968	DUSP1	Promoter_Associated	5:172198628-172199895	S_Shore
cg17591781	0.667748	0.110816	0.13048	0.661532	BRD1			N_Shore
cg09387914	0.653259	0.103839	0.115996	0.542498	ELOVL5
cg03867377	0.674197	0.117784	0.136973	0.663297	EPHB3			N_Shore
cg10464462	0.920186	0.320998	0.382977	0.937647	RFFL	Promoter_Associated	17:33415804-33417297	S_Shore
cg27665754	0.886474	0.308183	0.349272	0.884082
cg15777028	0.679371	0.121142	0.14223	0.665685	SLC38A1;SLC38A1			N_Shelf
cg08828193	0.717578	0.123909	0.180468	0.761746	ZMYND11;ZMYND11;ZMYND11			N_Shore
cg05939956	0.669478	0.124318	0.132465	0.686811	TIA1;TIA1
cg09049140	0.709722	0.174926	0.172738	0.699227	GPR64;GPR64;GPR64;GPR64
cg03531787	0.656087	0.0997728	0.119124	0.620538	SNORD6;SNORA32;SNORA25
cg25110239	0.740369	0.184513	0.203477	0.736037				N_Shelf
cg05239824	0.682981	0.137089	0.146103	0.711531	NKAP			N_Shelf
cg17472736	0.663199	0.142505	0.12633	0.660797	DERA
cg07063916	0.659539	0.106604	0.122694	0.69053	TTC21B			N_Shore
cg01257345	0.743446	0.18928	0.206605	0.71584	IFT20;TMEM97	Gene_Associated_Cell_type_specific	17:26655521-26655572
cg08425543	0.732103	0.223296	0.195266	0.747168	NRXN1;NRXN1;NRXN1
cg09614810	0.667781	0.126921	0.130975	0.710539	EEF1A1			N_Shelf
cg24968742	0.678918	0.132891	0.14213	0.679852	TSPAN5
cg08682036	0.665942	0.13784	0.129155	0.642333	HNRNPF;HNRNPF;HNRNPF;HNRNPF
cg14395892	0.729479	0.190688	0.192714	0.669546	PRUNE2
cg06741896	0.81413	0.30947	0.277388	0.85378	CCND1	Gene_Associated_Cell_type_specific	11:69468292-69468500	N_Shore
cg11075099	0.673469	0.101648	0.136728	0.692938	SNORA27;SNORD102;RPL21P28;RPL21			S_Shelf
cg22538475	0.701886	0.130735	0.165188	0.717551	ATF6B;ATF6B			N_Shelf
cg13565461	0.678797	0.106336	0.142112	0.596429	C7orf11			N_Shore
cg03745244	0.792054	0.323246	0.255383	0.71262	FAM131C	Unclassified	1:16399200-16401063	Island
cg12402318	0.70965	0.169772	0.172982	0.670473	TMOD3
cg25743221	0.680104	0.177796	0.143509	0.616888	SYNE1;SYNE1;SYNE1;SYNE1
cg13702235	0.681296	0.128638	0.144707	0.607358	FNIP2			N_Shore
cg14851345	0.704724	0.173063	0.168207	0.59136	PHF3
cg08753172	0.891511	0.240426	0.355043	0.885502	INPP5K;INPP5K;INPP5K
cg06488097	0.662956	0.135419	0.12651	0.669675	SNX13
cg17625535	0.957584	0.371767	0.421159	0.969215	FOXK1			S_Shore
cg18419576	0.700428	0.124627	0.164069	0.730023				N_Shelf
cg12975830	0.948869	0.371341	0.412521	0.939418	RGL2;RGL2			S_Shelf
cg09452568	0.841062	0.310883	0.304723	0.846654	ESM1;ESM1
cg14462124	0.657809	0.162443	0.121503	0.682377	STK17B			N_Shelf
cg06143087	0.678142	0.151454	0.141864	0.693717	SYDE2			Island
cg22806907	0.963155	0.431495	0.426904	0.948856	PLEKHH3	Unclassified	17:40825287-40826678	N_Shore
cg11593729	0.669497	0.139496	0.133287	0.683466	CLRN1;CLRN1OS
cg17528003	0.702867	0.160845	0.166667	0.743783	ABHD5
cg19260663	0.692761	0.135558	0.156564	0.610149	DFNA5;DFNA5;DFNA5
cg08086385	0.657786	0.098753	0.121594	0.6347	RYBP
cg05704832	0.733914	0.195875	0.197742	0.682846				N_Shore
cg07629007	0.727094	0.181707	0.191019	0.73826	ZNF389
cg23817292	0.683876	0.140689	0.147805	0.588181	CCT8			N_Shelf
cg19655826	0.663694	0.106396	0.127636	0.676798	RP9			S_Shore
cg23533179	0.638781	0.106839	0.102738	0.658574	HTATSF1;HTATSF1			S_Shelf
cg07091781	0.671964	0.107895	0.135926	0.661679	RXRG;RXRG
cg16904116	0.753398	0.157997	0.217404	0.645314	VPS52			N_Shore
cg26645468	0.732135	0.187176	0.196167	0.722826	PPP2CA			N_Shore
cg25504605	0.96226	0.429333	0.426327	0.969621	MTMR4			S_Shelf
cg12662084	0.719708	0.226418	0.183808	0.707891	KIF13A;KIF13A;KIF13A;KIF13A
cg00459445	0.673835	0.0968775	0.137943	0.678465	GLCCI1
cg00653455	0.666846	0.125356	0.130993	0.678454	ACTR8			N_Shore
cg20245757	0.928645	0.391386	0.392875	0.945949		Unclassified	17:46662347-46664276	S_Shelf
cg19287349	0.662471	0.135272	0.126741	0.617703	TPM1;TPM1;TPM1;TPM1;TPM1;TPM1;TPM1
cg06313775	0.675056	0.114845	0.139349	0.731542	DSN1;DSN1;DSN1;DSN1;DSN1			N_Shore
cg20431181	0.910412	0.479634	0.374728	0.941773	ORC3L;ORC3L
cg00294149	0.680393	0.150692	0.144723	0.72449	GABARAPL2			S_Shelf
cg10652467	0.682081	0.142345	0.146492	0.667564	C6orf120;C6orf120			S_Shore
cg14096767	0.663387	0.109613	0.127805	0.666758	PARD3B;PARD3B;PARD3B
cg17324160	0.706966	0.164619	0.17139	0.7087	NOM1			N_Shelf
cg14020146	0.78339	0.187155	0.247824	0.807371	DDX53
cg22128328	0.68225	0.138269	0.146727	0.680507	PTPRN2;PTPRN2;PTPRN2			S_Shelf
cg03141007	0.876986	0.271949	0.341473	0.772279	SETD1B	Promoter_Associated	12:122249184-122250853	S_Shore
cg16906347	0.910083	0.342526	0.374575	0.925082	ARRB1;ARRB1			S_Shore
cg04741150	0.761165	0.212459	0.22568	0.715091	VPS52
cg16091162	0.654123	0.120706	0.118652	0.699096	MOBKL1A	Unclassified_Cell_type_specific	4:71850362-71850633
cg26056277	0.811206	0.335211	0.27579	0.865035
cg03937717	0.706325	0.108981	0.171012	0.658421	SEPT7;SEPT7
cg00664117	0.737263	0.15287	0.20202	0.672639
cg10890925	0.705845	0.171262	0.170782	0.741109	ARHGEF10
cg13440864	0.691851	0.139891	0.156824	0.673627	RAP1A;RAP1A
cg19696491	0.802346	0.186438	0.267333	0.65546	CHRNA5			N_Shore
cg05675362	0.703614	0.182177	0.168704	0.753827	R3HDM1
cg22751627	0.871031	0.36819	0.336185	0.861405
cg06262497	0.690632	0.152381	0.155867	0.773448	WDR8			N_Shore
cg09829013	0.918781	0.39256	0.384058	0.941578
cg01136538	0.653634	0.1291	0.118927	0.654206	STIM2;STIM2;STIM2
cg09191165	0.886842	0.328125	0.352154	0.86901	SVOPL;SVOPL			N_Shore
cg10814803	0.724638	0.157045	0.189961	0.662175	LOC100132215			N_Shore
cg23154747	0.925461	0.473309	0.390854	0.940903	EP400			Island
cg02856124	0.691403	0.150798	0.156806	0.711501	C3orf17;C3orf17;C3orf17			N_Shore
cg27311272	0.677784	0.135633	0.143225	0.702299	DIP2C
cg10244222	0.702726	0.161189	0.168191	0.702168	DDX5			S_Shelf
cg11289006	0.679343	0.132837	0.144817	0.665942	PCDP1			N_Shore
cg27052113	0.911111	0.439949	0.376586	0.929191	SLC8A2	Unclassified	19:47950563-47951394	Island
cg14270073	0.69975	0.166108	0.16525	0.713048	IGF2R	Promoter_Associated_Cell_type_specific	6:160388891-160389163	N_Shore
cg11409308	0.703279	0.150586	0.168779	0.704528	RHOA			S_Shore
cg01132484	0.732283	0.163793	0.197788	0.578993	TBL1XR1	Promoter_Associated	3:176916468-176916805	S_Shore
cg10837404	0.58937	0.0720672	0.0548931	0.489015	DCP2	Unclassified_Cell_type_specific	5:112356259-112356429
cg22381352	0.91201	0.324769	0.377591	0.92672	CHD1L	Gene_Associated_Cell_type_specific	1:146741994-146742160
cg04843676	0.726163	0.214825	0.191758	0.705
cg13788918	0.73718	0.161717	0.202859	0.725072	CDK6;CDK6
cg12422539	0.917065	0.372647	0.382768	0.908925
cg10855945	0.712392	0.191477	0.178105	0.661276	PDE10A;PDE10A			S_Shelf
cg23712405	0.832211	0.187641	0.297927	0.842046	BTBD8	Promoter_Associated_Cell_type_specific	1:92545643-92546946	Island
cg12417775	0.708886	0.158425	0.174629	0.666428	PPP2R5A			S_Shelf
cg05487207	0.702437	0.124922	0.168184	0.672233	SLC39A14;SLC39A14;SLC39A14;SLC39A14	Promoter_Associated	8:22223934-22225986	N_Shore
cg05800082	0.686739	0.13672	0.152548	0.687821	DST;DST;DST;DST;DST;DST;DST
cg15402992	0.729921	0.193629	0.19581	0.689638	NCOA5			N_Shelf
cg08918988	0.741663	0.211304	0.207569	0.701548
cg07034145	0.714401	0.137391	0.180328	0.63512
cg04441847	0.932313	0.469467	0.398243	0.928516	SFRS7	Promoter_Associated_Cell_type_specific	2:38976238-38976488	N_Shore
cg20520804	0.948869	0.372733	0.414852	0.611792	PFKP			S_Shore
cg00025044	0.722963	0.234023	0.189009	0.692887	ERCC6	Unclassified_Cell_type_specific	10:50716315-50716520
cg25055946	0.674157	0.136951	0.14022	0.660191				N_Shore
cg01985106	0.658537	0.0972616	0.124618	0.697824	PLRG1			N_Shore
cg08135852	0.773392	0.250412	0.239547	0.785714	CDGAP
cg11193896	0.654405	0.0977417	0.120592	0.683333	CNOT7;CNOT7			N_Shelf
cg02072492	0.673705	0.13619	0.13996	0.697965				N_Shelf
cg06623935	0.756723	0.223688	0.222989	0.794534		Unclassified_Cell_type_specific	1:214158856-214159381	N_Shore
cg13918626	0.619377	0.199704	0.0856451	0.657994	BZW2;BZW2;BZW2			S_Shelf
cg12600417	0.708931	0.200464	0.175237	0.760432	TMTC3
cg06286796	0.667128	0.127343	0.133471	0.692755	PSMD6	Promoter_Associated_Cell_type_specific	3:64007743-64008056	N_Shore
cg19707128	0.718894	0.210078	0.185364	0.644721
cg24713396	0.699522	0.20953	0.166081	0.72	HIAT1	Promoter_Associated_Cell_type_specific	1:100515008-100515162
cg00613732	0.683879	0.17195	0.150481	0.744438	NDEL1;NDEL1			S_Shelf
cg10068398	0.718836	0.168994	0.185441	0.73869	EIF2AK4			N_Shore
cg19351954	0.956955	0.439907	0.42362	0.945587
cg00310375	0.874059	0.247811	0.340761	0.818467		Unclassified	2:85905785-85906800
cg04112471	0.719061	0.180645	0.18583	0.657254	SPSB4			N_Shore
cg14743210	0.708294	0.169883	0.175066	0.688112
cg03942922	0.714072	0.167389	0.180861	0.69838	NFYA;NFYA			N_Shelf
cg14228182	0.703876	0.0908074	0.17074	0.662778	MRRF;MRRF
cg09150065	0.822828	0.34073	0.289746	0.863703				S_Shelf
cg21004565	0.688092	0.133688	0.155016	0.671425	CRADD	Promoter_Associated	12:94070416-94071868	N_Shore
cg00091349	0.672716	0.132634	0.139686	0.691164	MED12L;P2RY13
cg23012683	0.953383	0.527851	0.420371	0.975075				Island
cg07206497	0.76598	0.254152	0.232993	0.784162	USP6NL;USP6NL	Unclassified_Cell_type_specific	10:11518111-11518316
cg17463633	0.763026	0.183514	0.230047	0.800052	LOC100130331
cg27509381	0.889526	0.301658	0.356568	0.915285	C1QBP	Promoter_Associated	17:5341894-5343803	S_Shore
cg00951108	0.725765	0.165606	0.192873	0.687591
cg24167378	0.647375	0.100722	0.114529	0.668344	C18orf55			S_Shelf
cg22387019	0.831493	0.220749	0.298658	0.832663	RFTN2
cg15618758	0.668442	0.123615	0.135614	0.664343	ARID1B;ARID1B;ARID1B
cg03721976	0.721693	0.162489	0.188921	0.808243				Island
cg24334230	0.655108	0.12785	0.122361	0.628872				S_Shelf
cg09852127	0.770085	0.275853	0.237348	0.783085	PCDHA12;PCDHA7;PCDHA6;PCDHA10;PCDHA4;PCDHA11;PCDHA8;PCDHA1;PCDHA2;PCDHA6;PCDHA1;PCDHA9;			N_Shore
cg19511994	0.681861	0.16092	0.149138	0.721364	MIA2
cg22825360	0.723892	0.227307	0.191215	0.700147	ZNF277
cg09251737	0.741007	0.282887	0.208333	0.665487	RPL23AP64;CCDC84
cg00871207	0.732491	0.217784	0.199894	0.727653
cg25265126	0.851434	0.30171	0.318853	0.84573	IL1RN;IL1RN;IL1RN;IL1RN
cg04056757	0.716624	0.190671	0.184095	0.725514	GRB2;GRB2	Promoter_Associated_Cell_type_specific	17:73361531-73361803
cg26287521	0.657797	0.13181	0.125268	0.693246	NCRNA00171
cg11935114	0.668263	0.127049	0.135735	0.68382	PCDHA2;PCDHA1;PCDHA1;PCDHA5;PCDHA6;PCDHA3;PCDHA6;PCDHA4;PCDHA6			N_Shore
cg20876028	0.876488	0.337396	0.343983	0.870296	MTHFD1L
cg11750112	0.895326	0.34116	0.362859	0.874112	CACHD1			S_Shelf
cg02078558	0.714961	0.130358	0.182509	0.669369	OSBPL6	Unclassified_Cell_type_specific	2:179057923-179058193	N_Shore
cg07471703	0.67384	0.163769	0.141472	0.67188	ALAS2;ALAS2;ALAS2
cg25244356	0.672947	0.14622	0.140607	0.650686	CLDN12	Gene_Associated	7:90042022-90042571
cg07307484	0.673038	0.152395	0.140744	0.661277	MINK1;MINK1;MINK1;MINK1
cg24715767	0.917011	0.360628	0.384741	0.921769	PRDM2;PRDM2	Unclassified_Cell_type_specific	1:14136349-14136580
cg27296759	0.692308	0.18278	0.160067	0.693443	MAP1B
cg18794473	0.716856	0.182454	0.184657	0.752316	ZFHX4
cg07799639	0.684241	0.131888	0.152058	0.718664	CCDC79			N_Shelf
cg10723575	0.720913	0.162506	0.188764	0.721278	WWTR1
cg05443407	0.716444	0.186889	0.1843	0.700494	AATF
cg17985656	0.943277	0.426814	0.411312	0.93932	PTBP2			N_Shore
cg07454113	0.681469	0.160599	0.149517	0.661879	RNF139
cg19589427	0.648962	0.117524	0.117037	0.7458	TNFSF18
cg01740544	0.729599	0.171264	0.197693	0.683882		Unclassified_Cell_type_specific	7:26227818-26227917
cg14044707	0.686263	0.193592	0.154382	0.697545	USP20;USP20;USP20	Gene_Associated_Cell_type_specific	9:132628937-132629369	N_Shore
cg07832006	0.908969	0.257097	0.377142	0.882534	SYCP1			N_Shore
cg14369117	0.94102	0.426525	0.409204	0.966107	HRNBP3			Island
cg08872721	0.71385	0.133966	0.182045	0.718994	FAM116B			N_Shore
cg21385666	0.841121	0.348358	0.309389	0.888116	SOX1;SOX1			S_Shore
cg26689186	0.667739	0.126536	0.136022	0.637237	BBS9;BBS9;BBS9;BBS9
cg11385961	0.8442	0.258714	0.312485	0.849766
cg14451728	0.927026	0.384025	0.39533	0.923082	KIAA1211
cg06703222	0.700717	0.149962	0.169115	0.677738	NFAT5;NFAT5;NFAT5;NFAT5;NFAT5	Promoter_Associated	16:69598251-69598543	N_Shore
cg06954720	0.891971	0.439477	0.360378	0.913737	HLA-DRB6
cg21493591	0.657165	0.113838	0.125634	0.654611	ZFX			S_Shore
cg00956679	0.789785	0.231853	0.258256	0.741389
cg04414946	0.928245	0.352297	0.396766	0.925387	TBL1X;TBL1X;TBL1X;TBL1X			S_Shore
cg11604216	0.713873	0.193707	0.182396	0.699495	DERL1;DERL1	Gene_Associated	8:124030574-124031723
cg08700197	0.733529	0.217139	0.202055	0.71937
cg03062544	0.682954	0.163362	0.151482	0.635047	ATP11A;ATP11A			Island
cg12133078	0.730088	0.173043	0.198659	0.743439	C1orf96
cg27275941	0.65048	0.142289	0.119068	0.691149	ANKRD28
cg27511678	0.691176	0.129324	0.159788	0.706884	MEX3C	Promoter_Associated_Cell_type_specific	18:48721138-48721272	N_Shore
cg26086527	0.719705	0.190781	0.188324	0.73438	NPAS3;NPAS3;NPAS3;NPAS3			S_Shore
cg12821367	0.720414	0.163416	0.18904	0.672995	PRICKLE2
cg03716672	0.944254	0.5165	0.412894	0.95659
cg05544854	0.897492	0.448835	0.366185	0.904088
cg27418500	0.753567	0.23017	0.222263	0.747698
cg11944101	0.666129	0.131431	0.134841	0.575357	CD40LG
cg22544971	0.665278	0.162099	0.134025	0.673406
cg02243278	0.649319	0.103911	0.118067	0.613967	MYOM2			N_Shore
cg04741118	0.682326	0.152929	0.151138	0.702274	CDK17;CDK17	Unclassified_Cell_type_specific	12:96720805-96720862
cg06304259	0.854954	0.327006	0.323821	0.830571	IRX3			Island
cg14076258	0.717605	0.185987	0.186536	0.618171	PAK1;PAK1	Unclassified_Cell_type_specific	11:77183711-77183923	N_Shore
cg27309098	0.963305	0.489401	0.432255	0.956024	AGAP1;AGAP1
cg26549114	0.922887	0.434854	0.391849	0.925302
cg23435746	0.696127	0.157815	0.165115	0.678433	TWSG1	Promoter_Associated	18:9333824-9335632	Island
cg07781701	0.873867	0.331794	0.342874	0.86956	CBLB
cg04132186	0.703102	0.179719	0.172141	0.642873				S_Shore
cg00106093	0.94843	0.366947	0.417478	0.951991	SYNGAP1			N_Shelf
cg26269080	0.674315	0.16922	0.143418	0.697815
cg05462446	0.668689	0.120452	0.137793	0.711579
cg13339083	0.804211	0.240392	0.273326	0.837679
cg01424561	0.877795	0.34688	0.346924	0.895056
cg01268383	0.883388	0.319171	0.35253	0.880977
cg04657419	0.695622	0.204342	0.164827	0.635246	C5orf43			N_Shelf
cg06271067	0.700561	0.169535	0.169803	0.661972	CUL3
cg24136288	0.9008	0.342141	0.370144	0.914753	NMT1
cg00120172	0.796236	0.231989	0.265595	0.775886	ATRX;ATRX			S_Shore
cg14199261	0.725748	0.187645	0.195111	0.715132	CDK6;CDK6
cg25140046	0.747595	0.192413	0.216959	0.726244	TBCEL;TBCEL
cg03253625	0.659418	0.126269	0.128788	0.681493	CCDC53			S_Shore
cg10981747	0.746894	0.201167	0.216306	0.822703	CASP7;CASP7;CASP7;CASP7			N_Shore
cg10955669	0.69649	0.136387	0.165944	0.645774	RBM20	Unclassified_Cell_type_specific	10:112553005-112553189
cg02779729	0.697862	0.161145	0.167346	0.712027	SMARCA1;SMARCA1
cg15688197	0.682582	0.133309	0.152108	0.695057	A2M
cg01716474	0.725669	0.186231	0.195266	0.806436	DST;DST;DST;DST
cg17653969	0.742972	0.228637	0.212674	0.712947	RAB4A;SPHAR
cg00458607	0.78104	0.188235	0.250766	0.718036	SNX19
cg00657508	0.671812	0.109849	0.14154	0.627901	LOC349114			N_Shore
cg18150120	0.710689	0.172079	0.180455	0.702418	VAX2			S_Shore
cg03775246	0.677985	0.110032	0.147759	0.718536	C5orf13;C5orf13;C5orf13;C5orf13			S_Shore
cg04631994	0.70436	0.160952	0.174135	0.751357	THSD4
cg21054248	0.73885	0.210895	0.208638	0.824624	SIN3A;SIN3A;SIN3A			S_Shelf
cg20705882	0.763753	0.18652	0.233548	0.694206	TOM1;TOM1;TOM1;TOM1;TOM1;TOM1	Promoter_Associated	22:35695055-35696891	N_Shore
cg12112870	0.931924	0.30411	0.401768	0.9064	E2F5;E2F5;E2F5
cg14084448	0.740171	0.221744	0.210071	0.728618	ARMCX4			N_Shelf
cg00050133	0.694927	0.150975	0.164852	0.644017
cg06042012	0.678287	0.177972	0.148225	0.740359	TMCO3
cg07867517	0.748421	0.225111	0.21838	0.758519	CHST6
cg04753829	0.904696	0.427119	0.37471	0.930125
cg17360854	0.817736	0.33643	0.28776	0.610597	RBMS1;RBMS1
cg19118904	0.961467	0.452568	0.431522	0.967542	DNAJB6	Gene_Associated	7:157179591-157180440
cg04597449	0.700275	0.172046	0.170338	0.790945	GPR150			N_Shore
cg04380332	0.630386	0.0970484	0.100478	0.561381	SRPK2			N_Shore
cg06240854	0.719604	0.177916	0.189703	0.680089	LIPT1;LIPT1;LIPT1;LIPT1;TSGA10;LIPT1	Promoter_Associated	2:99770769-99772418	N_Shore
cg05719181	0.916887	0.288185	0.386994	0.945839	NOP14	Promoter_Associated	4:2956291-2957793	Island
cg06523752	0.822648	0.240315	0.292766	0.796002	ADAD1;ADAD1;ADAD1			N_Shore
cg18276810	0.717552	0.220295	0.187681	0.707668	CTNNB1;CTNNB1;CTNNB1	Unclassified_Cell_type_specific	3:41239474-41239715	N_Shore
cg21942438	0.669719	0.151188	0.139865	0.700307	ZNF619;ZNF619;ZNF619;ZNF619;ZNF619;ZNF619	Promoter_Associated_Cell_type_specific	3:40517994-40519639	N_Shore
cg17621060	0.769231	0.301511	0.239393	0.715471	MAST4;MAST4
cg10045881	0.687919	0.13815	0.158086	0.744887	CHI3L2;CHI3L2;CHI3L2;CHI3L2
cg11018488	0.748188	0.19905	0.218399	0.743473	KHDRBS1			S_Shore
cg19432198	0.727876	0.157483	0.198105	0.660051	RBM45
cg21117559	0.73059	0.186375	0.200826	0.788437	STARD13;STARD13;STARD13
cg24860589	0.702863	0.172539	0.173108	0.693458	APLP2;APLP2;APLP2;APLP2;APLP2;APLP2			S_Shore
cg22608848	0.719872	0.179294	0.190123	0.760398	HSD17B11
cg13877109	0.71037	0.152283	0.180674	0.62766	JARID2
cg19350375	0.765011	0.200054	0.235317	0.764031	LCOR;LCOR;LCOR
cg15556380	0.922387	0.465945	0.392699	0.955656	DFFB
cg11230435	0.708209	0.161286	0.178522	0.673382	MAP3K8			S_Shore
cg19364083	0.702679	0.105497	0.173023	0.7				N_Shelf
cg02121773	0.665008	0.124088	0.135383	0.406715	PTPRG
cg02257703	0.657599	0.133536	0.12802	0.583363
cg08147330	0.696232	0.143692	0.166667	0.662456	NAP1L5;HERC3;NAP1L5	Unclassified_Cell_type_specific	4:89617911-89618072
cg11789281	0.83672	0.291313	0.307159	0.819557
cg18060965	0.65933	0.119145	0.129787	0.704984	CAPRIN2;CAPRIN2;CAPRIN2			N_Shelf
cg02555585	0.667213	0.143165	0.13774	0.584177	SFRS6			S_Shelf
cg23447792	0.858647	0.237129	0.329278	0.837654	EP400NL			S_Shelf
cg00510870	0.7045	0.17587	0.175141	0.705118				Island
cg06657050	0.720277	0.207981	0.190958	0.770107	ONECUT1	Promoter_Associated	15:53082388-53083927	Island
cg21863016	0.73322	0.203843	0.204106	0.659405	UBR4
cg07485754	0.697639	0.177413	0.168538	0.733014	CAPZA2
cg23252586	0.687352	0.144506	0.15832	0.648498	AP2B1;AP2B1			N_Shelf
cg09450024	0.892542	0.495888	0.363545	0.910327	EXOC3L2			Island
cg00595898	0.730729	0.205445	0.201734	0.7625	NEK3;NEK3;NEK3;NEK3			S_Shore
cg02259723	0.69818	0.149914	0.169189	0.678531	ADPGK;ADPGK;ADPGK	Gene_Associated_Cell_type_specific	15:73044040-73044211
cg07050194	0.688048	0.127131	0.15912	0.559317	NPAS3;NPAS3;NPAS3;NPAS3
cg06018095	0.654437	0.132952	0.125518	0.709144	ZC3H13
cg17927493	0.673552	0.119755	0.144694	0.578857	SEL1L			N_Shelf
cg11558107	0.903621	0.421053	0.374788	0.937869
cg21719418	0.711021	0.194751	0.182211	0.705209	GRIA4;GRIA4
cg10968508	0.782266	0.231927	0.253516	0.742106
cg24026331	0.744088	0.163317	0.215348	0.678709
cg08556541	0.647202	0.0958976	0.118486	0.48386	SPTBN1;SPTBN1
cg22338356	0.738162	0.179813	0.209486	0.66918	PRKDC;PRKDC
cg26370608	0.808371	0.219333	0.279697	0.662677				N_Shore
cg14491776	0.888339	0.32997	0.359667	0.873131	SLC9A3			Island
cg24562610	0.706549	0.155412	0.177967	0.735723	KIAA0146	Unclassified	8:48171686-48172769	N_Shore
cg27338511	0.675761	0.1439	0.147193	0.629376	MAPK10;MAPK10;MAPK10
cg10365984	0.897793	0.442635	0.369233	0.913916	BACH2;BACH2			N_Shore
cg22279588	0.691939	0.214742	0.163416	0.616162	C1QTNF7;C1QTNF7
cg02514579	0.732513	0.245752	0.204018	0.741746	DIP2C
cg11127732	0.705923	0.150847	0.177433	0.702086	MRPS9			N_Shore
cg06298740	0.670933	0.142731	0.142462	0.705021				N_Shore
cg13470557	0.891317	0.347985	0.362857	0.901843	C20orf20			N_Shelf
cg20188017	0.716925	0.183548	0.188472	0.707679
cg10784679	0.699574	0.176218	0.17115	0.59622	ISCA1L
cg18104285	0.645833	0.0970373	0.117422	0.513733	PIK3R1
cg04820440	0.695624	0.154417	0.167268	0.656894	STARD3NL	Promoter_Associated	7:38217033-38218949	N_Shore
cg10761316	0.887375	0.381096	0.359036	0.881236	TPST1
cg10892497	0.690035	0.166932	0.161715	0.560336
cg26134751	0.68731	0.164478	0.158996	0.632558	TSC22D2
cg15189790	0.689015	0.158546	0.160748	0.748466	ANKRD17;ANKRD17
cg16979981	0.682728	0.122659	0.154472	0.68096	FBXO11
cg11507597	0.633419	0.119029	0.105165	0.67712
cg22134162	0.631121	0.101695	0.102894	0.584261	THOC7
cg15027433	0.934556	0.388359	0.406398	0.937131	ADSS			S_Shore
cg25742761	0.711903	0.211291	0.183746	0.716928	GAB1;GAB1
cg06636485	0.709531	0.192496	0.18139	0.666965	BRD9;BRD9;BRD9			N_Shelf
cg21598190	0.701891	0.180629	0.173822	0.721508	MAD1L1;MAD1L1;MAD1L1			N_Shore
cg13072186	0.689512	0.125223	0.161444	0.64123	TBL1XR1
cg12126243	0.705318	0.151614	0.177262	0.650518	DAAM1
cg21665294	0.647541	0.115776	0.119499	0.605472	MED12			N_Shore
cg13891121	0.670283	0.146597	0.142298	0.690414	ITPR2	Promoter_Associated	12:26985967-26987842	S_Shore
cg14779735	0.700464	0.174558	0.172489	0.713926	BANK1;BANK1;BANK1
cg05454562	0.634714	0.115038	0.106754	0.710458	WDR46;WDR46	Gene_Associated_Cell_type_specific	6:33254378-33254514	N_Shelf
cg25215594	0.961726	0.360406	0.433779	0.973178		Unclassified_Cell_type_specific	13:30981581-30981718	N_Shore
cg26569800	0.634725	0.104545	0.106786	0.614588	GABBR1;GABBR1;GABBR1
cg09585269	0.666329	0.136472	0.138416	0.686662	RAB22A			S_Shore
cg27303674	0.714687	0.152096	0.186813	0.719204	SLC38A4;SLC38A4			N_Shelf
cg24364282	0.697106	0.153222	0.169255	0.797331		Unclassified_Cell_type_specific	6:114126341-114126772
cg04676934	0.746441	0.167455	0.218607	0.733663	CCHCR1;CCHCR1;CCHCR1			N_Shore
cg19827089	0.664234	0.0930459	0.13641	0.645558				N_Shelf
cg16792014	0.701226	0.172414	0.17341	0.668585	SRGAP1
cg21942815	0.676796	0.120789	0.149014	0.707097	CEPT1;CEPT1
cg01987776	0.658153	0.141365	0.130435	0.590891	KIAA1549;KIAA1549	Unclassified_Cell_type_specific	7:138516291-138516328
cg26717763	0.872843	0.283639	0.34513	0.845878				S_Shore
cg12866104	0.729167	0.221462	0.20146	0.785492	CAST;CAST;CAST;CAST;CAST;CAST;CAST;CAST;CAST;CAST			S_Shelf
cg14710025	0.827784	0.295267	0.300119	0.845089	MIPEP			N_Shelf
cg05371322	0.912157	0.418627	0.384497	0.896847				Island
cg01399860	0.672552	0.125925	0.1449	0.686765	NCRNA00094			N_Shore
cg16061301	0.66754	0.145646	0.139912	0.718113	TRIM27
cg01410314	0.684886	0.149379	0.157271	0.711205	C9orf41			N_Shore
cg10545768	0.696593	0.154429	0.169004	0.637945	MIR190;TLN2
cg05262777	0.673327	0.158156	0.145753	0.634635
cg25566568	0.861558	0.331207	0.334029	0.901135		Unclassified	14:36993855-36995304	S_Shore
cg02933362	0.745502	0.19831	0.21801	0.755253	RFX8	Promoter_Associated_Cell_type_specific	2:102090262-102091883	S_Shore
cg16967296	0.677802	0.182083	0.150356	0.791228	LGR4
cg26277026	0.938296	0.461906	0.410853	0.916051	ST8SIA1	Unclassified_Cell_type_specific	12:22485805-22486079	N_Shore
cg00182421	0.657614	0.104619	0.13023	0.729144	RPL22L1			N_Shore
cg22957691	0.689132	0.167438	0.161808	0.740297	FEZ2;FEZ2
cg17899476	0.911582	0.331272	0.384373	0.907133	SUPT5H;SUPT5H;SUPT5H;SUPT5H
cg17330203	0.670082	0.144281	0.142885	0.693981	CUTC
cg17174660	0.659259	0.136478	0.13208	0.680843	ATP2C1;ATP2C1;ATP2C1;ATP2C1
cg02629791	0.676158	0.147663	0.148983	0.688272
cg14418582	0.65954	0.101198	0.132398	0.638569	CNTLN
cg00064296	0.673616	0.160184	0.146499	0.666821
cg13266188	0.739444	0.192966	0.212378	0.73341	UBE2E2
cg11299190	0.679588	0.147996	0.152565	0.64814	ARID1B;ARID1B;ARID1B
cg03269757	0.683875	0.1498	0.156876	0.682202	ATL2;ATL2;ATL2			N_Shore
cg21132536	0.84973	0.277803	0.322748	0.820755	ACSS2;ACSS2;ACSS2	Promoter_Associated	20:33463401-33465203	S_Shore
cg23007087	0.751235	0.215398	0.224267	0.675652	AP3S2;AP3S2
cg08438920	0.627409	0.0979653	0.100442	0.703549	EIF5A2			N_Shelf
cg24947286	0.663577	0.138194	0.136651	0.663611	MAST4;MAST4
cg23789604	0.65067	0.111066	0.123775	0.642169	LRRC66
cg27273125	0.656145	0.123242	0.129263	0.660911	LHFPL1
cg09796911	0.671937	0.134341	0.145086	0.655895	MIR1279
cg20906767	0.700576	0.15765	0.173743	0.704748	DNAJB11
cg20503956	0.953212	0.386025	0.426414	0.954466	CA13			N_Shore
cg00577167	0.640505	0.0989652	0.113757	0.659014	ALDOB
cg05402364	0.692069	0.159476	0.165336	0.735229	OR4K2
cg26544594	0.647461	0.101633	0.120749	0.607349	OTX1			Island
cg11669824	0.682081	0.154097	0.155375	0.70029	TPD52;TPD52
cg18907770	0.650677	0.104988	0.12399	0.669218	POMP
cg23054394	0.7779	0.18602	0.251251	0.828765	SPSB4			N_Shore
cg17659707	0.698951	0.12519	0.172328	0.694444	RUFY1;RUFY1;RUFY1			S_Shelf
cg22633932	0.685769	0.148206	0.159152	0.730727	SETD7			N_Shelf
cg04200485	0.704027	0.163168	0.177427	0.73767	MAML2
cg00872256	0.685007	0.108711	0.158408	0.585356				N_Shelf
cg05093113	0.652413	0.106467	0.125837	0.655236	MIR645;PTPN1
cg22707397	0.876082	0.324597	0.349509	0.862126				S_Shelf
cg02838825	0.700063	0.178875	0.173545	0.732481	TARBP1			N_Shore
cg23681616	0.73552	0.187538	0.209027	0.750339		Unclassified_Cell_type_specific	17:70535718-70535950	N_Shore
cg06819656	0.826646	0.327449	0.30017	0.808191	RPL22L1			N_Shelf
cg18780627	0.861312	0.322172	0.334942	0.878852
cg26181277	0.864128	0.381286	0.337817	0.878608	KIAA0146
cg09104003	0.767657	0.217206	0.241352	0.71944	KBTBD12
cg09809276	0.965196	0.401693	0.438915	0.964534	COL19A1;COL19A1			N_Shore
cg14431306	0.710421	0.196302	0.184186	0.749908	RC3H2
cg17032858	0.717409	0.176413	0.191179	0.694821	ATG16L1;ATG16L1			S_Shelf
cg19592502	0.932212	0.427097	0.405985	0.929862	SEMA3C
cg00436476	0.949579	0.362662	0.423398	0.971604	HIST1H4F	Promoter_Associated_Cell_type_specific	6:26240372-26240619	N_Shore
cg09626299	0.669937	0.113047	0.143775	0.660404	TSPAN14;TSPAN14			N_Shore
cg01590866	0.715347	0.184435	0.189189	0.665082	LTBP1
cg15209369	0.699389	0.179385	0.173255	0.68413	CCDC109B
cg24200175	0.683477	0.153598	0.157363	0.732085	PICALM;PICALM
cg12361046	0.799559	0.294826	0.273453	0.761589	CHSY1
cg09824721	0.716549	0.141995	0.190448	0.72093	RPL22L1			S_Shore
cg02474193	0.827697	0.351401	0.30163	0.796721	CYP2F1			Island
cg11407942	0.687953	0.117424	0.161932	0.735911	PEX14
cg06294630	0.696629	0.159918	0.17062	0.762898	NDUFA5
cg23194433	0.725026	0.166701	0.199029	0.757747	ZNF557;ZNF557;ZNF557
cg07180674	0.696637	0.149227	0.170641	0.741307	DCUN1D5			N_Shelf
cg25841348	0.69606	0.138214	0.170071	0.679947
cg26655772	0.652865	0.134323	0.12688	0.626522
cg01446582	0.727016	0.197847	0.201098	0.714169
cg00743354	0.64241	0.117271	0.116505	0.675838	THSD7B
cg12087941	0.957047	0.426495	0.43115	0.95553
cg15309990	0.734988	0.244798	0.209104	0.735897	WWP1
cg25368122	0.827266	0.228881	0.30139	0.822585	LHX8			Island
cg03542222	0.741342	0.18606	0.215467	0.685529	GSTM5
cg27576485	0.912889	0.349728	0.387041	0.900078	PTRF	Unclassified	17:40558003-40558942	Island
cg16580765	0.665356	0.107607	0.139525	0.735819	PRKD2;PRKD2;PRKD2;PRKD2	Promoter_Associated	19:47216698-47218193	N_Shore
cg17039519	0.684261	0.137862	0.158436	0.738505	ERBB2IP;ERBB2IP
cg06338697	0.910912	0.446261	0.385112	0.941703	PARD3
cg00994032	0.643782	0.101813	0.117989	0.759212	SDCCAG1			N_Shelf
cg25656514	0.644672	0.10157	0.118904	0.70304	WAC;WAC;WAC
cg04155086	0.647805	0.111639	0.122043	0.675373	YTHDC1;YTHDC1
cg02599006	0.686953	0.149827	0.161196	0.640768	RBKS
cg22854448	0.718131	0.169387	0.192439	0.637775	SPRED2
cg08426823	0.658637	0.154955	0.132952	0.74154	MAML2
cg10981727	0.677043	0.133255	0.15141	0.578759	ASAP1
cg19533443	0.717557	0.210516	0.191969	0.691586	HEG1
cg16193278	0.71963	0.192231	0.194065	0.670079	UBAC2;MIR623;UBAC2;UBAC2	Promoter_Associated	13:100008286-100009003
cg12393589	0.662414	0.165781	0.136865	0.574575	C7orf40			S_Shore
cg22017303	0.687715	0.196106	0.162177	0.605367	AGL;AGL;AGL;AGL;AGL;AGL;AGL
cg03690889	0.682471	0.166958	0.156957	0.634855				N_Shelf
cg14089832	0.888968	0.293378	0.363454	0.866066				N_Shelf
cg03299782	0.951977	0.396585	0.426509	0.958474	TTC15
cg23473114	0.875192	0.371967	0.349734	0.902484				S_Shelf
cg09667289	0.95243	0.446151	0.426992	0.948449	FMN1
cg04023936	0.751572	0.241664	0.226137	0.766443	GBAS
cg09800748	0.654288	0.110987	0.128913	0.669499	KIF21A
cg23963229	0.71829	0.181437	0.192954	0.698783	RERE;RERE
cg07963988	0.702093	0.146174	0.176761	0.654331
cg13903548	0.712834	0.20804	0.187514	0.723007	GABRR2
cg20071305	0.69285	0.144092	0.167539	0.754996	DUT;DUT;DUT			S_Shelf
cg00119670	0.709003	0.220309	0.183713	0.721578	C6orf174			N_Shore
cg04160876	0.888722	0.358868	0.363435	0.906619	MYH11;MYH11;MYH11;MYH11
cg11481351	0.706058	0.133109	0.180772	0.737531	FNDC7
cg00800809	0.72823	0.186522	0.202968	0.70572	C9orf21			N_Shore
cg13987862	0.760714	0.225242	0.235461	0.741539	FKBP15
cg06751322	0.740866	0.175062	0.215658	0.695532	AP1S3
cg23934819	0.691727	0.158699	0.166585	0.702333	HEPN1			N_Shore
cg01206410	0.718239	0.183532	0.193103	0.719401	NID1	Unclassified	1:236229794-236230585	S_Shore
cg10095534	0.718424	0.254658	0.193322	0.568263	FBN1
cg05650453	0.954171	0.467718	0.4291	0.967949	CAMTA1
cg08274139	0.718284	0.204254	0.193239	0.749779	STRN3;STRN3;MIR624
cg08077354	0.754576	0.212041	0.229592	0.674087				N_Shelf
cg26144456	0.941064	0.332502	0.416099	0.933581	NXT2			N_Shore
cg03607573	0.653956	0.10878	0.128998	0.655246	TAF1D			N_Shelf
cg00277936	0.680684	0.171675	0.155734	0.710913	MAST4;MAST4
cg21067428	0.692253	0.168366	0.167335	0.724771	CNTN6
cg25230327	0.689073	0.122251	0.164222	0.674053
cg08473752	0.673605	0.141223	0.14884	0.648826	NLK
cg16493071	0.904869	0.339033	0.380134	0.882028	CACNA1H;CACNA1H	Unclassified_Cell_type_specific	16:1225119-1225155	N_Shelf
cg12367789	0.696781	0.17714	0.172048	0.728097	STK39
cg16760130	0.937708	0.440356	0.412977	0.948941
cg00907661	0.727797	0.166618	0.203086	0.737478	ZDHHC20			S_Shore
cg13235976	0.911254	0.487945	0.386555	0.91991				S_Shelf
cg00907274	0.646809	0.0917981	0.122118	0.628519	SLC4A7
cg26678143	0.697315	0.173713	0.172666	0.676725	SEC62
cg03561897	0.685598	0.133575	0.160994	0.628179	RGS9;RGS9;RGS9			N_Shore
cg06607825	0.932115	0.276169	0.4076	0.933874	NAV2;NAV2;NAV2
cg15954675	0.849574	0.27595	0.325077	0.834496	SYNPR;SYNPR
cg22318878	0.688412	0.124513	0.16396	0.688227	GDPD1;GDPD1
cg10514890	0.937938	0.488485	0.413504	0.943847	RASA3	Gene_Associated_Cell_type_specific	13:114840377-114840717	N_Shore
cg01548743	0.713984	0.169894	0.18956	0.770119	C14orf184			S_Shore
cg00230450	0.645115	0.13524	0.120788	0.656051	C12orf60
cg23970028	0.924335	0.341071	0.400041	0.941346	CSMD3;CSMD3;CSMD3
cg19160878	0.690606	0.169254	0.166355	0.704622	GTF3C3			S_Shore
cg18097246	0.691131	0.148854	0.166947	0.616168	BRSK1			N_Shelf
cg23951171	0.885761	0.340325	0.361582	0.845278	NAP1L4
cg26389605	0.671717	0.167337	0.147541	0.618542
cg08763666	0.654288	0.109728	0.130137	0.621381	NSMCE4A;NSMCE4A
cg26789922	0.878461	0.341667	0.354312	0.872189	NCRNA00171
cg23261171	0.623436	0.0715314	0.0993024	0.607311	AKAP11			S_Shore
cg00120932	0.847523	0.391546	0.323412	0.861381	TRIM31
cg16480662	0.928981	0.40636	0.404887	0.937399	TMEM198			S_Shore
cg20422212	0.620398	0.0815688	0.0963099	0.516042	EYA4;EYA4;EYA4
cg27536791	0.676216	0.131769	0.152137	0.569409	LAMC1
cg21648376	0.793329	0.284387	0.269344	0.845034	CASQ2;CASQ2
cg13571224	0.695441	0.186177	0.171459	0.665399	PDGFC
cg02482460	0.718269	0.212406	0.194311	0.712784	GBP4
cg19259013	0.682987	0.155689	0.159032	0.687895		NonGene_Associated_Cell_type_specific	1:165795199-165795532	N_Shore
cg21114407	0.680389	0.175074	0.156463	0.711286
cg26174326	0.715815	0.211852	0.191937	0.749722				N_Shelf
cg00890070	0.709849	0.258863	0.185989	0.77924
cg20157572	0.661607	0.125091	0.137747	0.708903	DCUN1D2
cg04688351	0.930062	0.408996	0.406202	0.952601	PAX3;PAX3;PAX3;PAX3;PAX3;PAX3			N_Shore
cg22774605	0.729778	0.225636	0.205986	0.723574	TNFRSF21
cg24235613	0.937056	0.352623	0.413294	0.943978	VARS			S_Shore
cg26726529	0.693612	0.173244	0.169873	0.701118	C6orf162;C6orf162
cg02408480	0.642186	0.102958	0.118476	0.682624	ERCC8
cg12865497	0.920426	0.426808	0.396756	0.937721	SCO1			N_Shore
cg10622644	0.714949	0.174327	0.19134	0.747583	VPS13D;VPS13D
cg08182975	0.957452	0.456387	0.433849	0.970784	RNF144A
cg09638638	0.691897	0.227593	0.16835	0.653558	ROBO2;ROBO2
cg04365255	0.723469	0.190252	0.19993	0.808178
cg18062588	0.669127	0.127394	0.145625	0.644327	MYST2			N_Shore
cg04058134	0.668649	0.143823	0.145153	0.682772	SNORA72;RPL30			N_Shelf
cg04881008	0.744021	0.197446	0.220531	0.73691	LOC646762			S_Shore
cg15892763	0.655751	0.112249	0.132285	0.619503	ARHGEF12
cg19931529	0.740777	0.212227	0.217367	0.732333	UGP2;UGP2			S_Shelf
cg06978036	0.645328	0.134058	0.121924	0.696586	ZNF295;ZNF295;ZNF295			N_Shore
cg21885868	0.826966	0.227073	0.303567	0.816763	POFUT2;POFUT2;LOC642852;POFUT2	Unclassified_Cell_type_specific	21:46708932-46709106	S_Shore
cg08632701	0.720651	0.180051	0.197309	0.679153
cg11539066	0.97802	0.468323	0.454707	0.975294	MIR596			Island
cg04576021	0.693833	0.165136	0.170524	0.716489	HLA-DOB
cg08534269	0.683011	0.158692	0.159708	0.665044	PLOD2;PLOD2
cg19928423	0.664242	0.124789	0.140962	0.55478	MLL5;MLL5	Promoter_Associated_Cell_type_specific	7:104658278-104658390	S_Shelf
cg20559405	0.6585	0.132645	0.135235	0.535156	PTPRG
cg04309437	0.735043	0.145769	0.211789	0.721297	C2orf64			N_Shelf
cg16659284	0.957572	0.41672	0.43432	0.923318	SNX29	Unclassified	16:12188258-12190000
cg20979233	0.891333	0.335518	0.368083	0.879669	RGS20	Unclassified_Cell_type_specific	8:54789858-54790966	N_Shore
cg12291274	0.701486	0.192899	0.178248	0.734694				N_Shelf
cg17523501	0.871738	0.609829	0.348519	0.881189	C19orf29;C19orf29	Promoter_Associated	19:3625928-3627728	S_Shore
cg01073837	0.716041	0.167122	0.192837	0.732187	PLEKHA2			N_Shore
cg06981309	0.641814	0.101271	0.118634	0.648716	PLSCR1			N_Shore
cg18780167	0.729185	0.163383	0.206025	0.675023	SIRPA;SIRPA;SIRPA			N_Shore
cg26074120	0.716999	0.151058	0.193846	0.678653	WNK4			S_Shore
cg11157440	0.753132	0.164873	0.230006	0.71151	CSGALNACT1;CSGALNACT1;CSGALNACT1	Unclassified	8:19315792-19316052	N_Shelf
cg26944725	0.843414	0.272417	0.320297	0.863985	LYPD6B
cg12797017	0.672275	0.109323	0.149189	0.679093	ZC3H14;ZC3H14;ZC3H14;ZC3H14;ZC3H14;ZC3H14
cg23559636	0.629778	0.0991296	0.106709	0.647232	RAD21			N_Shelf
cg11534974	0.730506	0.188197	0.207443	0.682081	MAP3K7IP3
cg20337976	0.767546	0.243908	0.244604	0.746593
cg01576496	0.669546	0.126092	0.146604	0.684806	PPP1R12A;PPP1R12A;PPP1R12A
cg00564061	0.702688	0.159982	0.179753	0.62768	KPNA5			N_Shore
cg07277962	0.693425	0.157995	0.170511	0.69333	CTSB;CTSB;CTSB;CTSB;CTSB
cg22714966	0.737293	0.195037	0.21439	0.690748	CLIP4
cg00305996	0.704304	0.163863	0.181437	0.708888	IRS1			N_Shore
cg00632019	0.703358	0.161231	0.180508	0.744984	JMJD5;JMJD5			S_Shore
cg13431028	0.694972	0.142903	0.172133	0.689216	STK39
cg01349053	0.672336	0.109397	0.1495	0.664108	FBXW7;FBXW7;FBXW7
cg15393925	0.767814	0.242328	0.244978	0.707245	PLEKHA8
cg15676711	0.672633	0.171184	0.149827	0.683635	ERRFI1
cg17582444	0.703849	0.16553	0.181056	0.680174	MFN1
cg26675906	0.656654	0.0964869	0.133865	0.672917	TAOK1			S_Shelf
cg22117086	0.659316	0.114144	0.136557	0.59469	TRIM6-TRIM34;TRIM6;TRIM6
cg22032366	0.660307	0.119856	0.137549	0.52798	HMGN3;HMGN3
cg09761740	0.723532	0.223584	0.20078	0.786951	TTC15
cg10676750	0.688918	0.158439	0.166179	0.701594
cg14564638	0.642545	0.0870275	0.119809	0.708213	GAS5;SNORD78;SNORD44;SNORD80;SNORD79			N_Shore
cg06216090	0.747455	0.188643	0.224719	0.666525	FLJ13197
cg15120525	0.664972	0.161019	0.142245	0.706912	LPP;LPP;LPP
cg06049177	0.729189	0.178631	0.206464	0.768492	GSR			N_Shore
cg04566233	0.778034	0.325709	0.255336	0.759146	RPTOR;RPTOR
cg18931760	0.707075	0.171212	0.184444	0.660542	EIF3M			S_Shelf
cg24747427	0.633219	0.11995	0.110614	0.724403	ABI2
cg13209335	0.679958	0.129656	0.157401	0.699485		Unclassified_Cell_type_specific	1:180878511-180878718	N_Shelf
cg27215768	0.968175	0.43413	0.44562	0.942641	PIK3AP1
cg01869342	0.729118	0.205521	0.20657	0.555417	TBCK;TBCK;TBCK;TBCK
cg14869505	0.660739	0.124663	0.138214	0.651641	ATP5B;SNORD59B			N_Shore
cg16384492	0.729032	0.176046	0.206527	0.710692	SNORA55;PABPC4;PABPC4;PABPC4
cg00215425	0.937073	0.414909	0.414571	0.938109	SLC12A7			Island
cg02973693	0.651648	0.122597	0.129157	0.72549	ZFHX3	Unclassified_Cell_type_specific	16:73084407-73085356	S_Shelf
cg15507690	0.654376	0.148405	0.131931	0.734263		Unclassified	3:176919341-176920108	S_Shelf
cg13423556	0.695204	0.128064	0.172777	0.681143	MAP3K12	Gene_Associated	12:53875034-53876379
cg14201291	0.873654	0.273303	0.351317	0.718227	PLXNA2
cg23175907	0.673088	0.159153	0.150784	0.648699				N_Shelf
cg23974120	0.688004	0.136973	0.165703	0.673566	TRIO
cg23917249	0.669565	0.171916	0.14728	0.743508	RASA1;RASA1
cg15831743	0.913528	0.299378	0.391249	0.924841				N_Shelf
cg08105174	0.712199	0.194784	0.189949	0.770708
cg05322822	0.673228	0.086747	0.150993	0.632454	INPP4A;INPP4A;INPP4A;INPP4A			N_Shore
cg13046257	0.688226	0.173588	0.165994	0.703017	LRRC3B
cg15131001	0.667576	0.119012	0.145349	0.651829	DLC1;DLC1
cg26401673	0.952009	0.464392	0.429792	0.896473	ANO10	Unclassified_Cell_type_specific	3:43431078-43431683
cg18130905	0.844932	0.339419	0.322738	0.855096	C18orf34;C18orf34
cg08920748	0.946941	0.450076	0.424761	0.982304	ANKRD34A	Promoter_Associated	1:145472673-145473015	Island
cg04494059	0.676577	0.113456	0.154405	0.693296	APBB2;APBB2;APBB2;APBB2;APBB2;APBB2;APBB2
cg00234613	0.681206	0.149404	0.159038	0.582776
cg04919489	0.673592	0.152277	0.151435	0.71345	ARHGEF12
cg18729186	0.619106	0.0682842	0.0969573	0.686392	SNORD126;MIR1201;CCNB1IP1;CCNB1IP1;CCNB1IP1;CCNB1IP1
cg27325820	0.947799	0.362896	0.425659	0.940378
cg19215266	0.679975	0.177541	0.157889	0.722699	CREM;CREM;CREM;CREM;CREM;CREM	Promoter_Associated	10:35417092-35417218	S_Shore
cg27105619	0.726977	0.181582	0.204909	0.722059	CDH2
cg07395436	0.667749	0.118851	0.145711	0.628608	LYPLAL1
cg03387092	0.920663	0.364194	0.398625	0.865175	MYLK;MYLK;MYLK;MYLK
cg21182108	0.887861	0.229654	0.365834	0.873545	ANKS6	Unclassified	9:101552948-101554816
cg22340762	0.941014	0.360296	0.418995	0.939137	RGL1
cg20631820	0.916397	0.47089	0.394379	0.914856
cg04811098	0.675739	0.135469	0.153742	0.67134	INSIG1;INSIG1;INSIG1	Promoter_Associated	7:155088257-155089770	N_Shore
cg01916421	0.664499	0.161861	0.142553	0.706199	MAEA;MAEA			N_Shore
cg04205432	0.706729	0.230743	0.184814	0.717153	LRP12;LRP12
cg11290188	0.65296	0.134933	0.131068	0.637279	USP15
cg06619466	0.635484	0.109997	0.113618	0.632843	SHOC2
cg16928313	0.709743	0.152204	0.187894	0.594644	PTPN4
cg03799581	0.697403	0.175669	0.17556	0.719376	MAD2L1			N_Shelf
cg12944530	0.783362	0.255668	0.261521	0.743541	CFLAR;CFLAR;CFLAR	Promoter_Associated	2:201980705-201982415	N_Shore
cg23785882	0.736183	0.236981	0.214344	0.718113	ZNF397;ZNF397			S_Shelf
cg17520947	0.728967	0.179547	0.207183	0.769458	PAQR3			N_Shelf
cg02063485	0.714149	0.2038	0.192373	0.749532	RSRC1
cg12903574	0.667566	0.180821	0.145848	0.70596	MEIS2;MEIS2;MEIS2;MEIS2;MEIS2;MEIS2;MEIS2
cg13200838	0.774894	0.25723	0.253191	0.749897				S_Shore
cg21385746	0.879534	0.425213	0.35788	0.90985	LOC150568
cg01841772	0.691327	0.155759	0.1698	0.699217	NOB1
cg23414759	0.677536	0.149284	0.156013	0.714675	EXOC4
cg10317717	0.954003	0.430835	0.432517	0.972211	UPP1;UPP1			Island
cg14043752	0.654587	0.116513	0.133102	0.635528	AFTPH;AFTPH;AFTPH
cg10405205	0.93057	0.46551	0.409103	0.94338	CTTN;CTTN	Unclassified_Cell_type_specific	11:70260461-70262105	S_Shelf
cg09642408	0.806178	0.29287	0.284725	0.841633
cg14806636	0.653333	0.120863	0.131883	0.703302	NAV2;NAV2;NAV2
cg10784776	0.872769	0.276527	0.351327	0.884891	ARL6IP5			S_Shelf
cg18597411	0.726637	0.20171	0.205205	0.690594	CUL1			N_Shore
cg19461252	0.66337	0.121273	0.141962	0.61299	PNMA1;C14orf43;C14orf43	Unclassified	14:74182151-74182577	S_Shore
cg00717995	0.708159	0.195009	0.186759	0.710898	ERI3			N_Shore
cg12287206	0.7102	0.158141	0.188816	0.725729				N_Shelf
cg19726363	0.707181	0.18023	0.185827	0.657156		Unclassified	10:86296376-86298353	N_Shelf
cg19547141	0.739308	0.22837	0.217967	0.70859	MLL
cg18344397	0.654545	0.118086	0.133217	0.733032	NEK1
cg23935522	0.6856	0.174903	0.16428	0.711445	ZDHHC17			S_Shelf
cg06352932	0.673781	0.16392	0.152487	0.702435	TAS2R31;PRR4;PRH1
cg11849798	0.874716	0.377457	0.353455	0.898608	ZNF706;ZNF706;ZNF706
cg01946824	0.876436	0.302214	0.355177	0.80631	C3orf30;IGSF11;IGSF11	Unclassified	3:118864282-118864967
cg12731833	0.74596	0.236262	0.224711	0.713602	SNF8	Promoter_Associated	17:47021622-47022696	S_Shore
cg06570298	0.71913	0.185315	0.197889	0.703217	NCRNA00171			N_Shelf
cg04141141	0.668063	0.119975	0.1469	0.734082	PPAP2A;PPAP2A
cg07902673	0.889692	0.37533	0.368552	0.911968	LMO4			N_Shore
cg24936467	0.642702	0.0965438	0.121586	0.629247	GABBR1;GABBR1			N_Shore
cg20024259	0.684574	0.130929	0.163471	0.769815	KDM5A;KDM5A
cg02981992	0.681837	0.146714	0.16074	0.71565	COL19A1			N_Shore
cg07922062	0.647882	0.0966092	0.126801	0.663709	CEBPG	Promoter_Associated_Cell_type_specific	19:33867069-33867126	S_Shelf
cg15510249	0.77489	0.279032	0.253809	0.806008	MCF2L2;B3GNT5	Unclassified_Cell_type_specific	3:182970645-182972632	N_Shore
cg08980476	0.700042	0.139267	0.178984	0.731338	NUP160
cg22565961	0.67825	0.216297	0.157196	0.632606	SSBP2
cg16658609	0.687424	0.185569	0.166371	0.712329	C5orf42			N_Shelf
cg17758792	0.72607	0.219728	0.205024	0.783238	DOPEY2			S_Shelf
cg06628473	0.6765	0.150494	0.155455	0.702277	MCC			S_Shelf
cg01428071	0.650387	0.137667	0.129366	0.642531	PHIP	Promoter_Associated_Cell_type_specific	6:79785658-79786227	N_Shore
cg19082416	0.735262	0.212184	0.214249	0.72137	DIP2C
cg06174606	0.685637	0.159944	0.164651	0.698				S_Shelf
cg05489022	0.73004	0.280245	0.20908	0.741155	SNORA59B;SNORA59A;SLC47A1
cg02451516	0.648724	0.102814	0.127802	0.661793	RFWD3	Gene_Associated	16:74656891-74658132
cg17598259	0.7382	0.158803	0.217364	0.730048	CAMK2G;CAMK2G;CAMK2G;CAMK2G;NDST2;CAMK2G	Unclassified_Cell_type_specific	10:75572344-75572577	S_Shore
cg08530398	0.712652	0.169491	0.191852	0.666496
cg14259755	0.655806	0.12068	0.13502	0.566653	FNBP1
cg17445097	0.695177	0.183294	0.174435	0.647348	PHF12;PHF12
cg24845296	0.6945	0.181291	0.173769	0.710436	SR140
cg13051197	0.782609	0.243104	0.261885	0.749583	ST7;ST7;ST7OT4			S_Shelf
cg06266991	0.679222	0.156034	0.15856	0.669747	TNXB
cg10372432	0.70265	0.230195	0.181995	0.665269	C14orf101
cg09685096	0.669472	0.191803	0.148845	0.715385	ZNHIT6;ZNHIT6
cg02212811	0.691277	0.12961	0.170673	0.66719		Unclassified_Cell_type_specific	6:137248431-137248803	S_Shelf
cg27280535	0.68759	0.17821	0.167012	0.629413	MFHAS1			N_Shore
cg07783183	0.727916	0.187325	0.207354	0.709705	UVRAG
cg27160738	0.920835	0.370238	0.400277	0.915016	SFRS5;SFRS5			S_Shelf
cg24399467	0.949189	0.409581	0.428632	0.428632	DAGLB;DAGLB
cg07185587	0.656156	0.126207	0.135607	0.601039	AKAP6
cg16664095	0.69162	0.125202	0.171079	0.79451	PCNT			S_Shelf
cg07326288	0.742138	0.180618	0.221622	0.653174	DNAJC15
cg15390741	0.734868	0.222041	0.214365	0.703488	EPS15;EPS15
cg22767953	0.697727	0.149892	0.177236	0.720674
cg16223976	0.701887	0.189197	0.181423	0.708582	STARD13;STARD13;STARD13
cg17810966	0.63612	0.109071	0.115664	0.620048	PDLIM5;PDLIM5;PDLIM5;PDLIM5;PDLIM5
cg05752207	0.674157	0.142802	0.153765	0.684613	CDC73
cg06543055	0.697564	0.147856	0.177185	0.735189	FGGY;FGGY
cg04976254	0.69795	0.164272	0.177634	0.671376		Unclassified	14:54833185-54834313
cg25134328	0.691853	0.147881	0.171545	0.678632
cg25220537	0.677228	0.184615	0.156923	0.531866				S_Shelf
cg00538017	0.636688	0.151591	0.116385	0.675647	LGSN;LGSN;LGSN;LGSN
cg24100293	0.662921	0.133222	0.142625	0.665885	FLJ22536
cg06011323	0.658944	0.14114	0.138688	0.687586	LY6G5C			N_Shelf
cg24376548	0.931101	0.347089	0.410858	0.940391
cg16570917	0.671732	0.148295	0.151495	0.652716	PTPRF;PTPRF			N_Shore
cg04984818	0.737164	0.155257	0.216957	0.688975	ZFYVE21			S_Shore
cg21889703	0.654128	0.181368	0.133939	0.617795	BCLAF1;BCLAF1;BCLAF1			N_Shelf
cg21898527	0.715751	0.204395	0.195564	0.713228	TMEM30C;TMEM30C
cg25333183	0.651665	0.140065	0.13149	0.676173	ARID1B;ARID1B;ARID1B
cg19147428	0.86874	0.34266	0.348589	0.918693	STOX2	Unclassified_Cell_type_specific	4:184922643-184922706
cg01401971	0.713795	0.171429	0.193654	0.686267	PDSS1
cg12999318	0.688027	0.198841	0.16789	0.695543
cg10940698	0.710834	0.186046	0.19071	0.730996	FBXO34;FBXO34			S_Shelf
cg12648336	0.69356	0.188167	0.17345	0.737371	RPAP3;RPAP3;RPAP3
cg14060402	0.75665	0.194245	0.236574	0.53212	ZCCHC7
cg05783039	0.728582	0.203769	0.20852	0.750888	MID1
cg26337566	0.674367	0.159685	0.15433	0.676504	CEP170;CEP170;CEP170
cg13147822	0.979002	0.526272	0.458998	0.962249	MECOM;MECOM;MECOM;MECOM;MECOM;MECOM;MECOM			Island
cg15109966	0.66042	0.103777	0.140427	0.726268	CCNY;CCNY
cg12232222	0.665771	0.137183	0.145793	0.51118	FARP1;FARP1			N_Shelf
cg06770429	0.657022	0.125157	0.137065	0.68024	HIVEP2
cg24626312	0.912036	0.420485	0.392122	0.887558	LOC404266;LOC404266;LOC404266;HOXB5;LOC404266	Unclassified	17:46670594-46672443	Island
cg24703354	0.705828	0.220184	0.185935	0.699342				N_Shelf
cg00033551	0.975056	0.417526	0.455163	0.953269	MGRN1;MGRN1;MGRN1;MGRN1
cg01694632	0.682896	0.19742	0.163009	0.615918	EPHA5;EPHA5
cg02913568	0.679932	0.151209	0.160064	0.661611
cg12047375	0.748934	0.244431	0.229068	0.804119	ATP6V1H;ATP6V1H	Unclassified	8:54756845-54757277	S_Shore
cg15831875	0.907984	0.35515	0.388171	0.898421	SMYD3;SMYD3
cg03090171	0.888328	0.481356	0.368544	0.883882	EYA1;EYA1;EYA1;EYA1
cg13995427	0.833404	0.234915	0.313646	0.640025	AKNA	Unclassified_Cell_type_specific	9:117134255-117135025
cg15613012	0.65225	0.120564	0.132512	0.649525	TRIM27			N_Shelf
cg21211039	0.680471	0.132877	0.160737	0.687826				N_Shelf
cg03384128	0.741412	0.181519	0.221698	0.719933	EIF2AK4
cg25028308	0.920004	0.335973	0.400354	0.906326
cg21592091	0.717467	0.155564	0.197843	0.681146
cg20555018	0.705987	0.18222	0.186391	0.665541	TCF12;TCF12;TCF12;TCF12
cg20698942	0.757322	0.252602	0.237791	0.769957	EPS15
cg23613030	0.710843	0.222412	0.19136	0.749915	GPR111
cg24462702	0.918215	0.445391	0.39876	0.941446	CD40LG
cg23666856	0.716893	0.170078	0.197453	0.704461	TSSC1
cg12364786	0.70542	0.187532	0.185989	0.722537	HERC1
cg23174662	0.672686	0.183279	0.153313	0.730592	HIF1A;HIF1A			S_Shelf
cg12492900	0.88161	0.371893	0.362249	0.869814	EP400	Gene_Associated	12:132550548-132551394
cg25371549	0.702452	0.197768	0.183099	0.691071	ZNF569
cg23594638	0.930048	0.47032	0.41072	0.92821	SHANK2;SHANK2
cg19723652	0.70272	0.190139	0.183404	0.665347	KIDINS220
cg13212172	0.73119	0.200067	0.211883	0.727879
cg15425670	0.671978	0.159563	0.152713	0.551007	EML4;EML4
cg23196781	0.730487	0.179663	0.211227	0.694317	FGFR1OP2
cg24171152	0.667654	0.166993	0.148433	0.719736	ATP2B1;ATP2B1
cg04677123	0.646291	0.126541	0.127083	0.628915
cg25218797	0.858218	0.314587	0.339014	0.861296
cg22228407	0.657568	0.107125	0.138373	0.637851	RPL9;RPL9
cg00088079	0.698363	0.17803	0.179173	0.819018	ATXN1;ATXN1
cg19376664	0.840304	0.239514	0.32112	0.795907	PBX2
cg15723195	0.699342	0.159563	0.180228	0.722875	FAM111A;FAM111A;FAM111A;FAM111A;FAM111A	Promoter_Associated	11:58911558-58912674	S_Shore
cg14833439	0.655738	0.141855	0.136638	0.693686	RSBN1
cg26814089	0.654314	0.104076	0.135228	0.657177	ARL15
cg27339395	0.906524	0.37243	0.387453	0.889044	LOC157381
cg11548732	0.689621	0.152355	0.170589	0.720016	BAZ2B
cg09066427	0.693324	0.168747	0.174292	0.756085	SUGT1P1;BAG1			N_Shore
cg14350114	0.764605	0.221545	0.245586	0.703112	SNX30
cg08346273	0.698682	0.151578	0.179688	0.662592	CEP120;CEP120			N_Shelf
cg21050282	0.676662	0.164315	0.15767	0.700489
cg15244101	0.744656	0.197879	0.225666	0.727011		Promoter_Associated	12:49627595-49627648	N_Shore
cg11847442	0.768862	0.220158	0.249905	0.672435
cg16946445	0.656018	0.119021	0.137081	0.634251	ELOVL5
cg25140444	0.688349	0.133174	0.169426	0.65545	PKN2
cg21863721	0.657757	0.142207	0.138838	0.635647	C6orf94;LTV1
cg18154662	0.668697	0.122117	0.149803	0.684855	CHD1L
cg05696684	0.698711	0.162318	0.179854	0.709031	EHBP1;EHBP1;EHBP1;EHBP1
cg23707905	0.71045	0.225194	0.191607	0.723666	RNPC3;AMY2B
cg05676341	0.660657	0.115182	0.141866	0.696348	MTG1			N_Shore
cg23147906	0.708873	0.186214	0.190092	0.708378	SNORD72;RPL37			N_Shelf
cg27307421	0.678188	0.165498	0.159414	0.687287
cg12513140	0.688786	0.20814	0.170018	0.724742	TSC22D2
cg07539983	0.69153	0.174345	0.172794	0.615031	SPARC
cg18719571	0.650481	0.141511	0.131769	0.651728	DTNBP1;DTNBP1;DTNBP1	Unclassified	6:15664115-15664388	S_Shore
cg16578104	0.672667	0.205952	0.153957	0.680357	DCUN1D1
cg17031926	0.694904	0.128853	0.176198	0.672396	EIF4E;EIF4E;EIF4E
cg08537660	0.636208	0.103534	0.117525	0.614458	TEAD1			S_Shelf
cg24520755	0.68674	0.156429	0.168116	0.72927	MSRA;MSRA;MSRA
cg15566921	0.728006	0.222054	0.209413	0.694381	PCDH9;PCDH9
cg18605135	0.680406	0.199309	0.161827	0.687705	FREM2
cg02729261	0.702386	0.183495	0.183845	0.754705	DCUN1D4;DCUN1D4			S_Shelf
cg05162900	0.668255	0.0928498	0.149737	0.692308	GOSR1;GOSR1;GOSR1			S_Shelf
cg22835724	0.910047	0.366354	0.391544	0.843229
cg08531917	0.93287	0.442408	0.41438	0.934959	ZC3H13
cg20440718	0.742243	0.206175	0.223755	0.809119				N_Shelf
cg06126060	0.774906	0.230225	0.256421	0.693598	TRIM27			N_Shelf
cg16197346	0.632741	0.105656	0.114261	0.618826	ANO10
cg23888215	0.93038	0.44555	0.411951	0.929932
cg10143030	0.712981	0.208156	0.194578	0.700772	WDR43;SNORD92
cg04979876	0.699281	0.158911	0.180889	0.719803	JAZF1
cg16179607	0.663772	0.141096	0.145402	0.582215	PPP3R1			N_Shelf
cg02610360	0.669217	0.148707	0.150859	0.68982	TMEM136			S_Shore
cg24047711	0.735566	0.214044	0.217235	0.737279	KIAA0652;KIAA0652;KIAA0652;KIAA0652;KIAA0652
cg09778357	0.954673	0.34597	0.436366	0.953152	U2AF2;U2AF2;EPN1;EPN1	Gene_Associated_Cell_type_specific	19:56185400-56185851	N_Shore
cg04731861	0.742317	0.228172	0.224011	0.736367	ARPC2;ARPC2	Promoter_Associated_Cell_type_specific	2:219085674-219085784	S_Shelf
cg11185992	0.69613	0.15867	0.177856	0.677574				S_Shelf
cg12919297	0.679612	0.150212	0.161345	0.719406	BRIX1
cg18304964	0.727358	0.224927	0.209119	0.761905	LOC285045;LOC285045;LOC285045
cg12237617	0.748663	0.18878	0.230428	0.680851
cg00001854	0.687345	0.185458	0.169129	0.730007	DNAJA2			S_Shore
cg18137481	0.702418	0.200799	0.184283	0.685383
cg04612203	0.697167	0.173633	0.179062	0.740257	MAEA;MAEA
cg03966708	0.690742	0.16822	0.172644	0.730005	DDX20			S_Shelf
cg07824800	0.711172	0.157741	0.193158	0.736608	MYPN
cg19112275	0.658723	0.119892	0.140724	0.662913	ITPR2	Promoter_Associated	12:26985967-26987842	S_Shore
cg10941835	0.718518	0.235859	0.200522	0.713278	SALL4			S_Shore
cg01925950	0.645267	0.132372	0.127302	0.683704	CDC16;CDC16
cg22510662	0.67487	0.198517	0.156942	0.421354	C5orf33;C5orf33
cg26685375	0.841197	0.280035	0.323274	0.824301		Unclassified	11:120038623-120040348	N_Shore
cg14923124	0.725828	0.214145	0.207908	0.76205	BUB1B			S_Shelf
cg16134139	0.706338	0.206552	0.188421	0.641105
cg27059302	0.644538	0.134755	0.126623	0.6972	TANC2
cg09154880	0.765655	0.261896	0.247761	0.770015	TAP1;PSMB8			S_Shore
cg07050692	0.70903	0.187076	0.191139	0.608612	CHD7
cg20892840	0.678448	0.163238	0.160582	0.715562	CCNL1			S_Shore
cg02371607	0.620896	0.0978334	0.103085	0.609429	ATG12
cg19679920	0.685805	0.173123	0.167999	0.725424	FLOT1			N_Shelf
cg24867153	0.652632	0.118962	0.134832	0.649885	ARGLU1
cg08542396	0.84895	0.278585	0.331154	0.845557	PDE4DIP	Promoter_Associated	1:145001198-145001579
cg06168286	0.678796	0.147875	0.161006	0.644756				N_Shore
cg16358350	0.684611	0.132588	0.166839	0.693482	ACBD6	Promoter_Associated	1:180471061-180473001	S_Shore
cg12516436	0.761721	0.236466	0.243955	0.763102	FBLN7;FBLN7			N_Shore
cg09245989	0.843781	0.537634	0.326022	0.819102	PANK4	Promoter_Associated	1:2454639-2456091	S_Shore
cg13107696	0.661347	0.128201	0.143624	0.622316	TSNAX-DISC1;TSNAX-DISC1;TSNAX-DISC1;TSNAX;TSNAX-DISC1;TSNAX-DISC1;TSNAX-DISC1;TSNAX-DIS
cg20462300	0.802782	0.259947	0.285062	0.812205	FBXO18;FBXO18
cg00492691	0.720727	0.195457	0.203011	0.782862	KCTD2			S_Shelf
cg17594624	0.687056	0.181682	0.169344	0.671536	ALG8;ALG8
cg05014245	0.697513	0.15665	0.179811	0.719451	C10orf58;C10orf58			S_Shelf
cg02633371	0.735012	0.201556	0.217313	0.712959	LHX1			Island
cg00438071	0.924595	0.412706	0.4069	0.907929	DNAJA2	Promoter_Associated_Cell_type_specific	16:47005304-47005349	N_Shore
cg19392754	0.816152	0.373099	0.298486	0.786419
cg00357988	0.674033	0.125523	0.156398	0.673814	RSRC2;RSRC2;RSRC2
cg22217463	0.654771	0.132395	0.137139	0.620258	GP1BA
cg00573330	0.940847	0.483797	0.42322	0.942963	ZNF141			Island
cg01382095	0.691814	0.146581	0.174188	0.680866	DCUN1D2	Gene_Associated_Cell_type_specific	13:114111793-114113442
cg23356505	0.638611	0.0934816	0.121019	0.748956	UTRN
cg06052255	0.71341	0.198132	0.195866	0.660297	PTN
cg12608643	0.662395	0.177178	0.144919	0.667286	CAMTA1			S_Shore
cg02442787	0.678014	0.177176	0.160572	0.66274
cg03087996	0.658996	0.116537	0.141563	0.604754	CCDC162			S_Shelf
cg03267280	0.729817	0.213869	0.21246	0.726181	LASS6
cg10833838	0.690849	0.145344	0.173498	0.67018				N_Shore
cg13301676	0.711498	0.198849	0.194154	0.69612	MCC;MCC
cg00014786	0.732078	0.169257	0.214739	0.698365				N_Shore
cg16154713	0.731595	0.244103	0.214264	0.777845	ASAP1			N_Shore
cg04582364	0.669313	0.138395	0.151986	0.729532	FST;FST	Promoter_Associated	5:52777540-52779239	S_Shore
cg09189354	0.657838	0.118517	0.140512	0.605954				S_Shore
cg12415687	0.788039	0.288327	0.270721	0.811921	PTPRN2;PTPRN2;PTPRN2
cg01195833	0.686753	0.188161	0.169436	0.664244	NFATC4	Unclassified	14:24834531-24838393	N_Shore
cg05262369	0.686369	0.148061	0.169066	0.689365	NUCKS1			N_Shore
cg23288078	0.666499	0.119249	0.149221	0.658343	ZHX1;ZHX1
cg20044443	0.653023	0.13682	0.135803	0.658374	PIAS1			N_Shore
cg12706330	0.693772	0.149674	0.176573	0.62045	GHITM	Promoter_Associated	10:85898453-85900116	N_Shore
cg06301399	0.83311	0.249948	0.31593	0.837109	MOG;MOG;MOG;MOG;MOG;MOG;MOG;MOG;MOG;MOG;MOG
cg25783892	0.716675	0.169697	0.199539	0.750967	GHITM	Promoter_Associated	10:85898453-85900116	N_Shore
cg23273809	0.629407	0.107846	0.11228	0.654312	UBAP2L;C1orf43;C1orf43;C1orf43			N_Shore
cg15392101	0.693596	0.207664	0.176471	0.71181
cg17226042	0.654311	0.167462	0.137192	0.700576	MEAF6	Gene_Associated_Cell_type_specific	1:37973491-37973684
cg19243409	0.675174	0.121694	0.158061	0.657327	RBM28;RBM28
cg09829457	0.661333	0.144654	0.144222	0.679076	ARL15
cg17940200	0.69416	0.215813	0.177051	0.675113
cg07302959	0.659334	0.138621	0.142229	0.734795	FAM133B;FAM133B
cg24485490	0.714229	0.193202	0.197134	0.719205	ZNF862	Promoter_Associated	7:149534810-149536518	N_Shore
cg24215159	0.917537	0.414408	0.400465	0.914849				Island
cg16673806	0.844033	0.280359	0.326977	0.839938	KDM3B
cg26449178	0.702418	0.148428	0.185373	0.731754	SPRY1;SPRY1
cg22800862	0.713229	0.183234	0.196228	0.608187
cg21672829	0.66435	0.141978	0.147374	0.684611	AGAP1;AGAP1
cg09013068	0.65955	0.153199	0.142581	0.695391	ZNF192
cg26916764	0.656607	0.150514	0.13966	0.70356	CSDE1;CSDE1;CSDE1
cg21177558	0.708649	0.18696	0.191721	0.739288	PBK
cg11123583	0.902079	0.38082	0.385153	0.906932	NXN	Unclassified_Cell_type_specific	17:744734-744966	Island
cg05824609	0.698263	0.136998	0.18135	0.684546	PDCL			N_Shore
cg01400302	0.663147	0.132526	0.14624	0.640693	ZNF311
cg13367537	0.701201	0.17807	0.184295	0.771437
cg24579887	0.710375	0.151663	0.193478	0.761129	FLJ42709;FLJ42709;FLJ42709			N_Shore
cg12116395	0.885553	0.351799	0.368665	0.896727	ATP6AP2			S_Shore
cg01301326	0.689943	0.168628	0.17306	0.694417	BCOR;BCOR	Unclassified	X:40014383-40014586	Island
cg22596895	0.91972	0.398135	0.402895	0.945017	MTF2;MTF2;MTF2;MTF2
cg16455945	0.669184	0.139067	0.152388	0.722848	MYO10
cg07357373	0.682455	0.151848	0.165676	0.672021				S_Shelf
cg23599860	0.643373	0.116519	0.126597	0.587381	ARID4A;ARID4A;ARID4A
cg19108055	0.712685	0.158496	0.195935	0.693663	KPNA4
cg21140028	0.721001	0.225048	0.204274	0.773585	PLEKHA5;PLEKHA5
cg27113665	0.879746	0.36664	0.363035	0.873541
cg11087042	0.728422	0.216159	0.211734	0.682896	ARHGEF10
cg07784442	0.659126	0.141156	0.142439	0.6753	TIGD4
cg07651452	0.676835	0.135508	0.160157	0.717818	HDAC4			S_Shore
cg26010877	0.879736	0.386879	0.36306	0.841538
cg04210922	0.696924	0.182576	0.180253	0.695272	GPRASP2;GPRASP2			N_Shore
cg00064255	0.941579	0.351755	0.42491	0.920774	LRRC8C			S_Shore
cg15651267	0.686559	0.155598	0.169896	0.166407	ODZ2
cg27431781	0.683234	0.166795	0.166586	0.717123	PRKRA;MIR548N;PRKRA;PRKRA
cg26187205	0.653155	0.159292	0.136512	0.72093
cg09312995	0.684801	0.135054	0.168224	0.667745	SYNGAP1			N_Shelf
cg08145256	0.697691	0.169587	0.181133	0.723948	C8orf79;C8orf79
cg01564045	0.746154	0.178159	0.229597	0.723531	IDS;IDS;IDS			N_Shelf
cg02196422	0.699248	0.18081	0.182698	0.696009				N_Shore
cg10483534	0.660426	0.159042	0.143969	0.679122	DISC2;DISC1;DISC1;DISC1;DISC1;DISC1;DISC1;DISC1;TSNAX-DISC1;DISC1;DISC1;DISC1;DISC1
cg20969822	0.921935	0.421933	0.405478	0.883694	HNRNPUL1;HNRNPUL1
cg12766383	0.741441	0.212303	0.224991	0.75985	UBR4
cg13728813	0.748695	0.237873	0.232299	0.755423	PLA2G12A
cg01145333	0.704878	0.165274	0.188489	0.741303				S_Shelf
cg09579209	0.706063	0.172987	0.1897	0.774495				N_Shelf
cg14361672	0.930165	0.384992	0.413804	0.926213	PKN3			N_Shore
cg21978892	0.705965	0.188159	0.189607	0.719336	SLAIN1			S_Shelf
cg02531439	0.673206	0.13908	0.156875	0.637379	SMURF1;SMURF1
cg05230834	0.880549	0.373991	0.364228	0.885796	SAMD12;SAMD12
cg07173149	0.707295	0.153832	0.190979	0.745098	GCN1L1			N_Shelf
cg27203924	0.694001	0.135547	0.177702	0.613106	ADAMTS9
cg00065396	0.721173	0.250291	0.204918	0.707393				N_Shore
cg14061619	0.708745	0.205071	0.192501	0.723112	SH3BP4			Island
cg08284213	0.832457	0.316892	0.316221	0.840708		Unclassified_Cell_type_specific	10:133484601-133484814
cg14045374	0.723895	0.184513	0.207673	0.753691	ARHGAP17;ARHGAP17			S_Shore
cg21646082	0.696537	0.135667	0.180319	0.68939	CCDC21			N_Shelf
cg11590705	0.670287	0.138716	0.154072	0.636364	ETNK1;ETNK1			S_Shelf
cg16119812	0.672771	0.137995	0.156561	0.63771	AGPAT1;AGPAT1
cg12382418	0.691689	0.199074	0.175488	0.674539	METTL6			N_Shore
cg03355370	0.74665	0.287916	0.230453	0.720879
cg04034998	0.667952	0.126446	0.151762	0.628	ADAM12;ADAM12
cg01069808	0.680606	0.160637	0.164418	0.739909	ZNF238;ZNF238;ZNF238			S_Shore
cg00936349	0.683237	0.131244	0.167049	0.700417		Unclassified_Cell_type_specific	X:106690540-106690570	N_Shelf
cg05581880	0.65784	0.129462	0.141653	0.631123	FAM20C			Island
cg08910524	0.691515	0.185847	0.175329	0.720016	C1orf27;C1orf27;MIR548F1;C1orf27			S_Shelf
cg20679659	0.652626	0.130832	0.136482	0.648767	NCOA2
cg17525418	0.649885	0.103003	0.133745	0.641528	ACTR2;ACTR2	Unclassified_Cell_type_specific	2:65492256-65492739
cg17537307	0.650853	0.131288	0.13474	0.667214	DTHD1;DTHD1
cg05784171	0.674584	0.173182	0.158527	0.723339	LRCH2			N_Shelf
cg22994829	0.645427	0.127629	0.129406	0.681201	PGGT1B
cg24118495	0.670609	0.132076	0.154589	0.688057	SMURF1;SMURF1
cg05162858	0.710006	0.185604	0.194005	0.697019		Unclassified_Cell_type_specific	10:80697454-80697803
cg03200571	0.700604	0.21797	0.184667	0.695855	SNX25
cg17836842	0.704407	0.155384	0.18848	0.587268	BRE;BRE;BRE;BRE;BRE
cg09637367	0.697211	0.190989	0.181307	0.731311	TACO1			N_Shore
cg10434344	0.972045	0.433094	0.456159	0.966436	VPS53;VPS53
cg16395911	0.657377	0.140213	0.141514	0.57104	EXOC5
cg15962197	0.62732	0.106133	0.11149	0.625276	SCMH1			N_Shelf
cg01904812	0.959398	0.39464	0.443635	0.955436	RCC2;RCC2	Gene_Associated	1:17745852-17747222	Island
cg23029236	0.734421	0.275484	0.218679	0.526826	LHFPL2
cg09450097	0.656899	0.13084	0.141194	0.688577
cg09298484	0.662388	0.150436	0.146701	0.650162	TSGA10;C2orf15;TSGA10			S_Shore
cg22855274	0.665724	0.163602	0.150042	0.706785
cg22327802	0.721253	0.197964	0.205582	0.70442	SEH1L;SEH1L			S_Shelf
cg10803714	0.902498	0.415405	0.386894	0.885184	ANTXR1;ANTXR1
cg27062397	0.678781	0.147025	0.163178	0.701552	C14orf2;C14orf2
cg18888137	0.684275	0.148573	0.168742	0.741425	BRD2;BRD2
cg10894512	0.725793	0.165802	0.210269	0.686026	ACTA2;ACTA2
cg02391633	0.689602	0.165238	0.174091	0.684275	TNRC6A
cg11249390	0.657143	0.154963	0.141638	0.654189	REPS1;REPS1	Promoter_Associated	6:139306199-139306369	N_Shelf
cg06830064	0.665418	0.141429	0.149916	0.716155	SOX11;SOX11			S_Shore
cg10040541	0.699497	0.16924	0.184028	0.618198	CSGALNACT1;CSGALNACT1
cg09410317	0.961682	0.398839	0.446218	0.968411	PFKP
cg16074643	0.696675	0.191104	0.181243	0.62261	NT5DC1			S_Shore
cg04126335	0.677925	0.144946	0.162498	0.665419	ITGA10
cg01677142	0.899574	0.313284	0.384158	0.912088	OCA2
cg20221308	0.716823	0.235775	0.201432	0.729038	ZFP82
cg03567896	0.661765	0.146459	0.146386	0.756342	GRPEL1			N_Shore
cg05370752	0.74042	0.218764	0.225084	0.722817	WRB			N_Shore
cg18878378	0.668258	0.166592	0.152926	0.683692	ZNHIT6;ZNHIT6			S_Shore
cg04331694	0.65945	0.143795	0.144141	0.626581	HEATR3			S_Shelf
cg12515582	0.679517	0.184788	0.164226	0.694998	DCTN2			N_Shore
cg07048094	0.682699	0.161132	0.167472	0.600899	PTPRN2;PTPRN2;PTPRN2	Unclassified_Cell_type_specific	7:157408644-157409045	N_Shore
cg17407908	0.695253	0.16421	0.180037	0.702939	AGER;AGER;PBX2
cg18258716	0.676573	0.114806	0.161366	0.650492	TMEM199
cg02332936	0.732476	0.1708	0.217272	0.701901				N_Shore
cg27409974	0.668016	0.131801	0.152833	0.682409	LATS1
cg17979458	0.701453	0.199326	0.186291	0.757047	CAV2;CAV2
cg06123891	0.706161	0.1642	0.191027	0.739465	GYG1
cg20988291	0.657202	0.179809	0.142097	0.630723
cg08219183	0.873121	0.284965	0.358022	0.889713	ARL2BP			S_Shelf
cg04399872	0.728412	0.225221	0.213322	0.714587	POLE2			S_Shore
cg18548797	0.920291	0.402153	0.405209	0.91184
cg10494758	0.660422	0.177119	0.145357	0.707795				N_Shelf
cg06233815	0.712006	0.196684	0.196964	0.701515				S_Shelf
cg02981103	0.686611	0.128195	0.171572	0.648881	JPH4;JPH4			S_Shelf
cg06319120	0.670143	0.152602	0.155108	0.66224	ZNF236	Promoter_Associated	18:74535994-74536239	S_Shore
cg07696102	0.688878	0.138767	0.173863	0.73445	BTBD3			N_Shore
cg06230847	0.722069	0.176372	0.207094	0.749753	TRIM39;TRIM39			S_Shelf
cg02031121	0.755073	0.239538	0.24012	0.750258	MAPK6
cg17419299	0.64486	0.0960516	0.129914	0.695028	RB1			N_Shore
cg15325759	0.873423	0.368431	0.358491	0.832683	PHEX
cg26069291	0.626902	0.0869619	0.111972	0.634902				S_Shore
cg00212470	0.620169	0.0804457	0.105241	0.59134	KCNQ4;KCNQ4			N_Shore
cg27055365	0.627641	0.10744	0.112722	0.641428	VTCN1
cg05903223	0.680729	0.191391	0.165895	0.705927				N_Shelf
cg06197789	0.69395	0.187597	0.179132	0.69967	SORBS1;SORBS1;SORBS1;SORBS1;SORBS1;SORBS1;SORBS1
cg17083323	0.629952	0.102551	0.115174	0.595674	TFAP2B
cg02917236	0.686908	0.166388	0.172136	0.561314	MIR548A2
cg15744368	0.701235	0.207271	0.186497	0.764187	TNRC6C;TNRC6C	Unclassified_Cell_type_specific	17:76102947-76103187	S_Shelf
cg16006141	0.767442	0.20202	0.252726	0.635737	CLIC4
cg27403658	0.650553	0.104449	0.135847	0.617184
cg27552218	0.733628	0.141143	0.218923	0.72401	LRRC17;FBXL13;FBXL13;LRRC17
cg02160692	0.674491	0.16207	0.159804	0.732963	FBXO11;FBXO11;FBXO11
cg12516305	0.662597	0.163741	0.147915	0.678847	EBAG9;EBAG9	Promoter_Associated	8:110551311-110553124	S_Shore
cg13490244	0.747615	0.253585	0.232947	0.759609
cg17737409	0.93039	0.454095	0.415734	0.947564	GALNT2
cg01336231	0.655411	0.15204	0.140772	0.663416	RFTN1	Unclassified_Cell_type_specific	3:16522888-16523328
cg04431002	0.668175	0.137458	0.15355	0.74329	USP10
cg16901670	0.665082	0.150319	0.150465	0.697735	FGFR1OP;FGFR1OP
cg01568488	0.730362	0.22091	0.215785	0.688609				S_Shelf
cg19201856	0.786183	0.270932	0.271607	0.795547	EIF4H;EIF4H
cg26288715	0.671887	0.155757	0.157329	0.571224	MYB;MYB;MYB;MYB;MYB;MYB;MYB;MYB			S_Shelf
cg03914452	0.639522	0.134628	0.124971	0.668532	RBM33
cg18899064	0.713555	0.158027	0.199024	0.717894	PLAT;PLAT
cg02782510	0.677489	0.164185	0.162966	0.75559	B3GALNT1;B3GALNT1;B3GALNT1;B3GALNT1;B3GALNT1			N_Shelf
cg08535978	0.65807	0.142771	0.143553	0.58311	MBNL1;MBNL1;MBNL1;MBNL1;MBNL1;MBNL1;MBNL1
cg07007122	0.689726	0.153643	0.175222	0.71493	MMP16;MMP16
cg06887897	0.680893	0.137717	0.166417	0.685148	C4orf6
cg10933959	0.702739	0.206822	0.18828	0.765451	FLJ42289;FLJ42289	Promoter_Associated	15:100889370-100890919	S_Shore
cg12547218	0.914555	0.396288	0.400121	0.906248	HDAC4	Unclassified_Cell_type_specific	2:240153561-240154283	S_Shore
cg03216884	0.675491	0.144847	0.161059	0.669022	DST;DST;DST;DST
cg01524894	0.687741	0.177605	0.173313	0.62651	PCDHA6;PCDHA2;PCDHA1;PCDHA7;PCDHA1;PCDHA7;PCDHA6;PCDHA5;PCDHA3;PCDHA4			N_Shore
cg15092420	0.688583	0.141401	0.174181	0.68716	LCORL;LCORL
cg21778328	0.73515	0.188962	0.220752	0.743637	POLR2A
cg07699351	0.859565	0.302892	0.345173	0.853203				Island
cg01081718	0.745395	0.222046	0.231004	0.702098	ATG3			N_Shore
cg20481416	0.880025	0.327841	0.365658	0.911503
cg02900743	0.66377	0.187268	0.149443	0.688873	SIPA1L2
cg20217449	0.703359	0.126969	0.189048	0.661165	TRIM59
cg22862734	0.634447	0.126565	0.120137	0.726238	FREM2			S_Shore
cg09454725	0.935529	0.449942	0.421227	0.912342	EGFLAM;EGFLAM;EGFLAM;EGFLAM
cg00374688	0.722004	0.204362	0.207706	0.705258	ZNF295;ZNF295;ZNF295			Island
cg27563239	0.662344	0.124574	0.148058	0.673042	AP2B1;AP2B1
cg13714540	0.663016	0.139604	0.148754	0.6787	IL20RA			S_Shore
cg14371343	0.679269	0.145283	0.165009	0.643504	CADPS2;CADPS2;CADPS2
cg10599384	0.670439	0.170874	0.15618	0.746486	PCDHGA1;PCDHGA1	NonGene_Associated_Cell_type_specific	5:140709856-140710122	N_Shore
cg03159871	0.681944	0.123683	0.167689	0.697197	C6orf153			S_Shelf
cg02766770	0.919651	0.368791	0.405405	0.885143	YPEL5;YPEL5;YPEL5;YPEL5			S_Shore
cg21202759	0.939621	0.406546	0.425388	0.951217		Unclassified_Cell_type_specific	2:241084914-241085839
cg03704355	0.705622	0.170187	0.191396	0.718977	DRAM1			N_Shore
cg11902362	0.687469	0.171722	0.173245	0.762356				S_Shore
cg13206932	0.650846	0.124452	0.136628	0.603348	CYR61			S_Shore
cg02806715	0.699234	0.142174	0.185031	0.691968	HLA-DMA
cg14215786	0.758183	0.24083	0.243994	0.666256	WDR25;WDR25
cg26873132	0.886148	0.320654	0.371961	0.841967	DENND5A
cg03315557	0.657418	0.141108	0.143237	0.738355				N_Shore
cg02904064	0.642434	0.115574	0.128285	0.587459	MTMR8			S_Shore
cg03485508	0.655067	0.129258	0.140926	0.633761	SNRK;SNRK
cg21361646	0.681592	0.160795	0.16749	0.667747	CALM2
cg14794487	0.690669	0.178632	0.176571	0.750366	RAPGEF5
cg14492276	0.661417	0.130146	0.147358	0.696898	SMARCA2;SMARCA2			S_Shelf
cg18200038	0.916428	0.379236	0.402384	0.94329	LOC442308
cg01563741	0.702011	0.203655	0.187971	0.686368	HNRNPU;HNRNPU	Promoter_Associated_Cell_type_specific	1:245022750-245022786	N_Shelf
cg23840219	0.690808	0.0672783	0.176768	0.56176	SESN1	Unclassified_Cell_type_specific	6:109380902-109381323
cg07342108	0.697645	0.183869	0.183608	0.632299
cg01898553	0.759036	0.26811	0.245029	0.728675	AUTS2;AUTS2			N_Shore
cg05295584	0.700058	0.138449	0.186055	0.721591	AKNAD1
cg27493581	0.703894	0.206141	0.189903	0.737629	KIAA1712;KIAA1712			S_Shelf
cg18202928	0.734597	0.230177	0.220666	0.670737	FBXL7
cg22547480	0.696163	0.121508	0.182248	0.649406	TMIGD1
cg13000789	0.676868	0.142705	0.162987	0.762315	DST;DST;DST;DST
cg07457882	0.723585	0.234876	0.209719	0.722042	ZNF407;ZNF407;ZNF407
cg17348951	0.72437	0.194121	0.210526	0.708359	EYA4;EYA4;EYA4			N_Shore
cg16315668	0.676642	0.1675	0.162802	0.602216	CCDC14			N_Shelf
cg16427638	0.685679	0.172908	0.171892	0.688397	SGCZ
cg17968925	0.696291	0.14088	0.182517	0.713943	SSU72			S_Shelf
cg14358532	0.697431	0.160698	0.183674	0.684058	DDX58
cg21125452	0.671964	0.138655	0.158224	0.59327	TAF2;DSCC1			S_Shore
cg11861766	0.676711	0.160366	0.162997	0.63672
cg27094698	0.667891	0.16138	0.154179	0.660734	MAN2A1
cg03973379	0.717764	0.146027	0.204068	0.708412				N_Shore
cg23227837	0.659574	0.133563	0.145881	0.729877	ZNF561			N_Shelf
cg05009111	0.665908	0.151419	0.152225	0.755295	C20orf177
cg04071104	0.794322	0.298792	0.280653	0.704043	CHDH			N_Shore
cg17248267	0.721593	0.237432	0.20794	0.736048	FEZ2;FEZ2
cg08536805	0.893026	0.352777	0.379405	0.886415
cg08879684	0.693062	0.157161	0.179445	0.722073	C13orf18			S_Shore
cg00239074	0.6421	0.130165	0.128501	0.734406	CHD9			S_Shelf
cg03360001	0.952995	0.404693	0.439404	0.959716	RIBC1;RIBC1			S_Shelf
cg06850787	0.884832	0.316287	0.371276	0.882603
cg14602849	0.667707	0.156365	0.154162	0.721021	SFXN1
cg25878131	0.670279	0.12613	0.156736	0.604167	ELF1
cg15708696	0.736391	0.201886	0.222882	0.708405
cg22529511	0.928345	0.426535	0.414836	0.909129				S_Shore
cg12496800	0.722071	0.184063	0.208568	0.678414	PCBD1			S_Shore
cg19300401	0.671166	0.176662	0.157665	0.745656
cg18648055	0.638761	0.104611	0.125277	0.636215	BICD1;BICD1
cg09095525	0.648245	0.108066	0.13477	0.596907	ZC3H7A
cg04939016	0.680425	0.193847	0.166962	0.782033	LPPR5;LPPR5			N_Shore
cg20142390	0.638519	0.121501	0.125084	0.670436	BRWD1;BRWD1
cg15753239	0.704396	0.177598	0.190972	0.574498	PRKCG	Unclassified_Cell_type_specific	19:54406360-54406721	N_Shelf
cg00133629	0.683833	0.166546	0.170431	0.686816	LEPROTL1;LEPROTL1
cg19835973	0.848773	0.431581	0.335374	0.839433	LILRA6;LILRA6
cg09763095	0.641679	0.101659	0.128287	0.69487	PPP3CA;PPP3CA;PPP3CA
cg25769852	0.67562	0.205834	0.162246	0.70119	CD69;CD69;CD69
cg14840848	0.798927	0.305196	0.285574	0.82517
cg15480897	0.667722	0.15827	0.15437	0.708059	LRBA;MAB21L2;MAB21L2			S_Shore
cg20259552	0.653269	0.143303	0.139958	0.71467				S_Shelf
cg19307180	0.681373	0.122983	0.168072	0.684231	DGKH;DGKH
cg08586892	0.791667	0.285646	0.278438	0.615117	NEU1			N_Shore
cg02388453	0.929546	0.425	0.416319	0.929115	C15orf41;C15orf41
cg06827883	0.71051	0.190251	0.197286	0.722816	UST
cg01052864	0.66704	0.147475	0.153828	0.639081	CCDC127			N_Shelf
cg23746600	0.697158	0.179464	0.183997	0.732458	IGF2R	Promoter_Associated	6:160402669-160403323
cg08821937	0.668932	0.183178	0.155781	0.68939
cg03901475	0.676063	0.200107	0.162917	0.785686	CCDC50;CCDC50
cg23935289	0.898749	0.360364	0.385608	0.888192	AKAP6
cg19756042	0.727947	0.232612	0.214822	0.65465	HNRNPH3;HNRNPH3
cg26634403	0.649872	0.107242	0.136779	0.678836				N_Shelf
cg04227141	0.648744	0.141972	0.135685	0.671352	PDS5B
cg12891342	0.679381	0.145838	0.166334	0.706119	LPXN;LPXN			N_Shore
cg20709008	0.764312	0.250845	0.251282	0.752872	NEUROD1			N_Shore
cg19981301	0.684987	0.113088	0.171966	0.68846	MDH1			S_Shelf
cg14299115	0.673817	0.130985	0.160804	0.728944
cg17357600	0.682674	0.152845	0.169661	0.697423				N_Shelf
cg21917351	0.666428	0.144334	0.153421	0.649304	C1orf84			S_Shelf
cg16202331	0.880005	0.381907	0.367002	0.794373				S_Shore
cg18990407	0.957016	0.424852	0.444014	0.970808	EPHB3			N_Shelf
cg05657709	0.910084	0.369836	0.397088	0.898159	ILDR1
cg10201923	0.674419	0.151106	0.16145	0.73323	MFAP2;MFAP2;MFAP2;MFAP2			S_Shore
cg17658634	0.644846	0.133381	0.131879	0.743613	NRN1			Island
cg03789645	0.700101	0.190408	0.187136	0.675999	CUL1			N_Shore
cg00557440	0.900791	0.392045	0.387833	0.877934	ZNF642			S_Shelf
cg26536800	0.652498	0.157016	0.139548	0.73015	TRAM1
cg00471903	0.747607	0.173333	0.234665	0.672774	DUOX1;DUOX1			S_Shore
cg12509499	0.722063	0.186876	0.209123	0.690229	SMG6;SMG6
cg23072051	0.641538	0.106329	0.128605	0.646667	PEX14
cg05709402	0.713775	0.21366	0.200846	0.708942	PARD3
cg22987267	0.681651	0.137106	0.168756	0.621809	BNIP3L
cg00525288	0.666076	0.149638	0.153201	0.6918	ADARB2
cg05821634	0.670253	0.164874	0.157384	0.670317	FLJ37453			Island
cg10068740	0.702057	0.195455	0.189202	0.692402	WHSC1L1;WHSC1L1
cg19800407	0.663053	0.161876	0.150223	0.669943	ORC5L
cg00939556	0.669217	0.154451	0.15639	0.661367	BTN3A3;BTN3A3
cg23641267	0.643678	0.114278	0.130856	0.676861	LPXN;LPXN			N_Shore
cg11120874	0.757538	0.180193	0.244738	0.753316
cg04860008	0.712516	0.194332	0.199719	0.69132	DYNC1LI2
cg05203206	0.729533	0.174679	0.216763	0.728261				N_Shore
cg16660220	0.683902	0.157248	0.171143	0.660807	AMBRA1
cg16073958	0.700486	0.194983	0.187798	0.638058
cg02574952	0.698845	0.182932	0.186161	0.680446	DPF2			S_Shelf
cg27038480	0.66091	0.137117	0.148263	0.656192				N_Shelf
cg01218756	0.785984	0.331993	0.273343	0.769697	FRYL
cg18778933	0.676515	0.165148	0.163878	0.688483
cg24999727	0.675973	0.161311	0.16335	0.70159	HSD17B13;HSD17B13
cg03729042	0.707989	0.163978	0.195396	0.700191	NCF2;NCF2
cg05850565	0.630501	0.112257	0.117934	0.663421	SMEK1
cg00373245	0.746047	0.208192	0.233491	0.70551	PARP10			N_Shelf
cg07622575	0.949573	0.476404	0.437027	0.949707				S_Shelf
cg14961391	0.707496	0.168843	0.194963	0.729104	ORC4L;ORC4L;ORC4L
cg21873741	0.674205	0.174208	0.161679	0.719541	ADCY1	Unclassified_Cell_type_specific	7:45761340-45762589
cg10241684	0.703802	0.170537	0.191276	0.76086	NR2C2
cg04519403	0.678207	0.170489	0.165729	0.703989
cg05748796	0.688927	0.168994	0.176503	0.593107	ACE2
cg14397813	0.682975	0.150053	0.170556	0.675292	GNAQ
cg07187971	0.635838	0.163864	0.123435	0.511163	PHLPP1
cg11945845	0.711844	0.215824	0.199451	0.721734	PPP1R3B
cg10311020	0.744017	0.258472	0.231627	0.744615	ABI1;ABI1;ABI1;ABI1			N_Shelf
cg15226514	0.70936	0.153326	0.197004	0.623853	ATXN7;ATXN7
cg23181493	0.671977	0.13792	0.159637	0.637723	OSMR
cg05936004	0.671593	0.118835	0.159261	0.681983	ATP2C1;ATP2C1;ATP2C1;ATP2C1
cg10652637	0.665705	0.15335	0.153404	0.653458
cg24962941	0.678316	0.141474	0.166015	0.671751	GABBR1;GABBR1;GABBR1
cg22073332	0.699609	0.174397	0.187331	0.702006	SLC4A4;SLC4A4
cg04958236	0.638444	0.141636	0.12617	0.638265
cg13612275	0.675488	0.230332	0.163215	0.659359	C3orf26;FILIP1L;MIR548G;FILIP1L;FILIP1L
cg07871313	0.731834	0.221169	0.219586	0.682977				N_Shore
cg09761915	0.686284	0.16853	0.174049	0.714678	NDUFS2;NDUFS2			S_Shelf
cg23260991	0.80299	0.303571	0.290758	0.768914	BOC			N_Shore
cg13510648	0.656453	0.109874	0.144236	0.663617	VCX3A
cg00257775	0.70241	0.200049	0.190227	0.770929	ZFAND3
cg22020299	0.651662	0.104261	0.13948	0.690914	MRPL14
cg20684312	0.712439	0.184901	0.200286	0.786204	BAT5			S_Shore
cg18892446	0.662274	0.171951	0.150133	0.742195	ENC1			S_Shore
cg05302100	0.694723	0.170714	0.182587	0.688183	COL1A1			N_Shore
cg14018471	0.911358	0.377454	0.399229	0.924391	C9orf156			N_Shelf
cg21410980	0.637037	0.123173	0.124917	0.60943	N4BP2
cg16603596	0.621455	0.104271	0.109338	0.625951	RIMKLB			S_Shelf
cg19790884	0.756625	0.29215	0.244514	0.766692	C22orf34			Island
cg03901532	0.642919	0.140937	0.130814	0.759272	CRIM1
cg10031303	0.674224	0.172248	0.162129	0.711707	GCNT1;GCNT1;GCNT1			N_Shore
cg03170262	0.895081	0.361821	0.383012	0.888143	PRICKLE2
cg09566995	0.666667	0.155719	0.154628	0.70678	TOLLIP			S_Shelf
cg09199442	0.689018	0.198679	0.177024	0.724283	METT5D1;METT5D1			S_Shore
cg02423014	0.638855	0.10954	0.126872	0.659338	SNX1;SNX1;SNX1
cg07742370	0.650089	0.130465	0.138115	0.633209
cg21398469	0.657023	0.147759	0.145065	0.726285	CCNG2			N_Shore
cg03922048	0.618405	0.115409	0.10646	0.608087	YTHDF3			S_Shelf
cg25857569	0.697033	0.177593	0.185089	0.679699	PPM1L
cg15444048	0.725929	0.228775	0.214035	0.681275	NHSL1
cg01274907	0.716412	0.181908	0.20452	0.770642	PCDHB9			N_Shore
cg08612570	0.609253	0.110828	0.0973971	0.569438	TAX1BP1;TAX1BP1
cg19935951	0.679524	0.156232	0.167706	0.751689	LRBA
cg20949198	0.671307	0.194873	0.159529	0.686397	SLC2A12
cg18516158	0.878057	0.339406	0.366327	0.877315		Unclassified_Cell_type_specific	5:76939065-76939859	N_Shore
cg27585222	0.819486	0.322324	0.307796	0.897401		Unclassified	2:114736486-114737750	S_Shore
cg01834573	0.635352	0.100932	0.123666	0.670362	UTRN
cg14899145	0.700276	0.219072	0.188592	0.745943	MAEA;MAEA			Island
cg21330272	0.658747	0.124883	0.147072	0.611435				N_Shelf
cg03262105	0.919224	0.266149	0.407553	0.915386	LRRC16A			S_Shore
cg07379508	0.688865	0.128505	0.177215	0.725821				S_Shelf
cg18606619	0.657303	0.118557	0.145656	0.668776
cg09648467	0.685089	0.157013	0.173467	0.645528	ADAM19
cg06817368	0.750227	0.263415	0.238659	0.746334	DCP2			S_Shelf
cg26949612	0.755376	0.266634	0.24385	0.630392	OSBPL6
cg09856590	0.66812	0.145168	0.156614	0.683805	SETD6;SETD6			S_Shore
cg11802899	0.661805	0.147114	0.150312	0.676715		Unclassified_Cell_type_specific	14:52867382-52867895
cg04935522	0.737836	0.242999	0.22635	0.694665	LRP8;LRP8;LRP8;LRP8
cg07474266	0.629557	0.111209	0.118094	0.663951	ZCCHC14
cg20466478	0.781462	0.226864	0.270005	0.787493	BRF2	Unclassified	8:37708314-37709334	S_Shore
cg26470338	0.672404	0.200535	0.160955	0.711332	ARSB;ARSB			S_Shore
cg23049298	0.702774	0.186227	0.191325	0.655229	HEBP1			N_Shore
cg22102332	0.660952	0.144755	0.149508	0.672906				S_Shore
cg15638414	0.686652	0.18095	0.175218	0.69856		Unclassified_Cell_type_specific	19:31847382-31848600	N_Shore
cg14188969	0.95098	0.410963	0.439584	0.926433	CTSL3
cg21356962	0.694952	0.15	0.183616	0.661771	LOC728323			S_Shelf
cg24269617	0.663636	0.148779	0.152321	0.708566	WDR33
cg09510339	0.667006	0.123811	0.155716	0.659345	GPR45			N_Shore
cg23020719	0.614389	0.0898452	0.103111	0.63447	BIVM;BIVM
cg19450479	0.692651	0.174292	0.181382	0.678131				N_Shore
cg22424284	0.883513	0.23793	0.372283	0.899603	FAM46C
cg24000316	0.805053	0.306072	0.293832	0.789284	CHFR;CHFR;CHFR;CHFR;CHFR			S_Shelf
cg19501536	0.73528	0.17371	0.224074	0.707391	MADD;MADD;MADD;MADD;MADD;MADD;MADD;MADD;MADD;MADD
cg13813355	0.736375	0.232754	0.225205	0.661304				S_Shore
cg04223956	0.690359	0.187756	0.179234	0.669884	NEK7
cg20040488	0.867299	0.463128	0.356232	0.890288		Promoter_Associated	6:28956010-28957008	Island
cg10201328	0.670103	0.145269	0.159065	0.695949	OSBPL9;OSBPL9;OSBPL9;OSBPL9	Promoter_Associated	1:52082034-52083410
cg15463135	0.691575	0.192498	0.180538	0.668407	ZNF382			S_Shelf
cg19510626	0.68383	0.1774	0.172807	0.603179	MAGI3;MAGI3			S_Shore
cg00578645	0.671107	0.161078	0.160089	0.728799				N_Shore
cg19039925	0.721357	0.199084	0.210341	0.680475	GVIN1
cg03137700	0.663355	0.131664	0.152373	0.677162	TTC27
cg23839159	0.686419	0.184619	0.175453	0.71127	CCDC23;ERMAP			N_Shore
cg20227326	0.698157	0.171349	0.187204	0.715067	DOCK5
cg17025459	0.644544	0.146265	0.133625	0.62891				S_Shelf
cg09301200	0.956549	0.411005	0.44564	0.945898	MUM1;MUM1			S_Shore
cg21104999	0.661757	0.117436	0.15085	0.70689	ITGB3	Unclassified_Cell_type_specific	17:45355543-45355686
cg19743666	0.673927	0.168855	0.163034	0.682765	YPEL5;YPEL5;YPEL5;YPEL5			S_Shore
cg25165060	0.719229	0.191929	0.208343	0.657377	TMTC1
cg14768899	0.703976	0.221549	0.193091	0.71856	RAD18			N_Shelf
cg12750757	0.641247	0.175855	0.130377	0.617761				N_Shelf
cg07628855	0.856395	0.303717	0.345543	0.845305
cg07891658	0.736177	0.196002	0.225326	0.701832	BANP;BANP	Promoter_Associated_Cell_type_specific	16:87996629-87997495
cg16683981	0.871341	0.344456	0.360536	0.835384	MGC26597			N_Shore
cg04336894	0.659691	0.111415	0.148891	0.657073	DOCK4
cg26651840	0.646984	0.147004	0.136192	0.664997
cg08651517	0.639016	0.147663	0.128249	0.759137	RBM15
cg02269797	0.624459	0.0986333	0.113733	0.626298	USP47
cg24309962	0.639016	0.108472	0.128291	0.682131	CWF19L1;SNORA12
cg26864388	0.907126	0.450704	0.396405	0.858243
cg21582112	0.62836	0.0998665	0.117647	0.659496	HOXC4;HOXC5;HOXC6;HOXC6			N_Shelf
[truncated: 28,917 more rows]

## Sheet: Hypomethylated Probes in TS667
Supplemental Table 1 - Hypomethylated probes with beta-value difference < -0.4 between 200 nm DAC and vehicle treated TS667 cells
Probes	DMSO	100nM DAC	200nM DAC	1uM AGI-5198	UCSC_REFGENE_NAME	REGULATORY_FEATURE_GROUP	REGULATORY_FEATURE_NAME	RELATION_TO_UCSC_CPG_ISLAND
cg01077178	0.95301	0.0923279	0.0538093	0.89932	COMMD3;BMI1	Promoter_Associated_Cell_type_specific	10:22608576-22608861	S_Shelf
cg17976191	0.968814	0.0575786	0.0744336	0.977588	NFIX			Island
cg05385164	0.965206	0.150847	0.071081	0.944933		Unclassified	12:54144031-54146347	Island
cg02633229	0.948803	0.107668	0.0776775	0.891501	C15orf23;C15orf23;C15orf23	Promoter_Associated	15:40674598-40676197	N_Shore
cg14909329	0.94567	0.296384	0.0773543	0.910304	STK32C			N_Shore
cg06905511	0.963998	0.111785	0.0956928	0.932497	CXXC5	Unclassified_Cell_type_specific	5:139062183-139062494	S_Shore
cg20042662	0.978903	0.159461	0.112214	0.962653				Island
cg25297146	0.922395	0.183261	0.0588655	0.935703	DIP2C			Island
cg25215594	0.926457	0.194948	0.065005	0.95931		Unclassified_Cell_type_specific	13:30981581-30981718	N_Shore
cg26870192	0.969973	0.229073	0.109482	0.958735	SLC35D3			N_Shore
cg10990040	0.972613	0.135184	0.115071	0.975913	PGF			S_Shore
cg13256308	0.950696	0.166084	0.095361	0.932897	RIN3			Island
cg20311673	0.958532	0.150816	0.104758	0.96302	PXDN			N_Shore
cg12564567	0.947886	0.148088	0.0951137	0.953066				Island
cg06025456	0.937563	0.131977	0.0852565	0.873673	PPT2;PRRT1;PPT2	Promoter_Associated	6:32120376-32123743	N_Shore
cg05719181	0.95677	0.161917	0.109496	0.947481	NOP14	Promoter_Associated	4:2956291-2957793	Island
cg26937434	0.935822	0.179397	0.0888931	0.947889	ANKS4B
cg00005740	0.926443	0.24833	0.0802073	0.919661
cg09929180	0.93216	0.175525	0.0868002	0.908221	TNFAIP2
cg23888215	0.911119	0.100432	0.0676598	0.912465
cg06701800	0.967138	0.232756	0.124192	0.938285	COTL1
cg23182840	0.937317	0.121742	0.0947103	0.885395	SETMAR;SETMAR	Promoter_Associated	3:4344354-4345935	N_Shore
cg25105522	0.898414	0.0703071	0.0562395	0.895349	MAP3K14	Unclassified	17:43353830-43355578
cg25571757	0.936116	0.113721	0.0956146	0.930442				Island
cg26212328	0.930251	0.11538	0.0913026	0.927779	SLC38A2	Promoter_Associated	12:46766844-46767993	S_Shore
cg05173913	0.982997	0.182297	0.145169	0.964384	C17orf50	Promoter_Associated	17:34090932-34092190	Island
cg23330450	0.935032	0.110423	0.0975941	0.952468		Promoter_Associated	6:31547692-31549746	N_Shore
cg20128772	0.961251	0.187403	0.124022	0.933817	DNAJC5G;DNAJC5G
cg21952115	0.908262	0.0465278	0.0721003	0.85791		Unclassified	4:141173563-141175294	S_Shore
cg26758486	0.899498	0.0718954	0.064913	0.900576	SDK2
cg20709008	0.962845	0.277705	0.128273	0.954385	NEUROD1			N_Shore
cg27376136	0.920901	0.116324	0.0874535	0.893067		Unclassified_Cell_type_specific	10:71327596-71327855	N_Shelf
cg10715161	0.888335	0.0851913	0.0564023	0.888899
cg22720392	0.947269	0.123475	0.116461	0.936858	PRDM16;PRDM16
cg22431992	0.912492	0.120943	0.0827787	0.886301	RBPMS;RBPMS;RBPMS;RBPMS			S_Shore
cg25153741	0.947905	0.188343	0.120312	0.94188	COL23A1
cg08269188	0.873826	0.143802	0.0462777	0.868292	CBX5
cg23460250	0.929107	0.124867	0.102679	0.935971
cg25834419	0.954353	0.353867	0.128141	0.968259	GOLSYN;GOLSYN;GOLSYN;GOLSYN;GOLSYN;GOLSYN;GOLSYN;GOLSYN;GOLSYN;GOLSYN;GOLSYN;GOLSYN;GOL	Unclassified	8:110656348-110657697	N_Shore
cg03070236	0.916818	0.17372	0.0907154	0.915452	ADCY9	Unclassified_Cell_type_specific	16:4012669-4013695	N_Shelf
cg05905586	0.933443	0.154865	0.107725	0.938081	SSBP2			S_Shore
cg13731800	0.965502	0.153764	0.14045	0.962991	PCCA;PCCA	Unclassified	13:101166613-101168162
cg23978242	0.900249	0.106167	0.07523	0.952542	DIP2C	Unclassified	10:530429-530864	N_Shore
cg26953293	0.950623	0.141657	0.127023	0.9688	KIAA0182;KIAA0182	Unclassified_Cell_type_specific	16:85683966-85684175	Island
cg01268383	0.956184	0.169629	0.132797	0.960167
cg00549574	0.974742	0.253585	0.151642	0.968237	PRPSAP1			S_Shore
cg04313875	0.916525	0.0908865	0.0944864	0.930429	RILP;RILP			Island
cg17099445	0.961979	0.148515	0.14	0.930095	ENGASE
cg21644740	0.903127	0.163105	0.082066	0.928866	GABBR1;GABBR1			N_Shore
cg10784776	0.920753	0.169347	0.100734	0.830401	ARL6IP5			S_Shelf
cg26604605	0.913621	0.0882912	0.0936986	0.925653	SNORD57;NOP56;NOP56;SNORD56			S_Shelf
cg12836959	0.963887	0.27306	0.144101	0.95546
cg06351537	0.951742	0.243783	0.132078	0.922369				Island
cg22712983	0.880532	0.113385	0.0608794	0.883514	PNKD;PNKD	Promoter_Associated	2:219187103-219188402	N_Shore
cg03313542	0.867629	0.102767	0.0501116	0.871263	TMEM209	Promoter_Associated	7:129844742-129845675	S_Shore
cg08071472	0.953648	0.19897	0.1362	0.935897	FARP1
cg06958766	0.90255	0.0756852	0.0866605	0.889327	TGFB3			N_Shelf
cg06482498	0.91829	0.138366	0.102533	0.920582	C6orf48;SNORD48;C6orf48			N_Shore
cg06834177	0.897521	0.11749	0.0818608	0.885975	ACOT7;ACOT7;ACOT7;ACOT7
cg07077277	0.92778	0.213308	0.112678	0.886676	HIST1H2AA;HIST1H2BA			S_Shore
cg16045498	0.974639	0.192207	0.15998	0.952421	NOTCH2	Gene_Associated	1:120490780-120491829
cg16709294	0.969597	0.232726	0.155497	0.967459	SFRS5;SFRS5;LOC100289511	Unclassified	14:70235551-70235910	S_Shore
cg02956248	0.936711	0.159194	0.122658	0.933865	PPT2;PRRT1;PPT2	Promoter_Associated	6:32120376-32123743	N_Shore
cg19916740	0.928704	0.185878	0.115216	0.933675				N_Shore
cg20431181	0.94413	0.213613	0.130755	0.899857	ORC3L;ORC3L
cg00752016	0.956812	0.159151	0.144301	0.949806				Island
cg07817648	0.976686	0.215279	0.164331	0.957993
cg15425541	0.959754	0.265676	0.147668	0.982782				S_Shelf
cg24955743	0.924375	0.111946	0.112529	0.913519	PANK4	Promoter_Associated	1:2454639-2456091	S_Shore
cg25662463	0.943192	0.116655	0.131591	0.946016	VAX1;VAX1	Unclassified_Cell_type_specific	10:118897741-118897867	Island
cg23731272	0.935573	0.18866	0.124216	0.960017	SMAD3			N_Shore
cg17939040	0.953263	0.194364	0.143222	0.928803	ACACA;ACACA;ACACA;ACACA;ACACA
cg04510815	0.929125	0.0678711	0.119709	0.938466	EIF4A1;SNORD10;SNORA67			S_Shelf
cg13578134	0.911349	0.176638	0.101984	0.918506	CSK;CSK	Promoter_Associated	15:75079541-75081584
cg09034795	0.942696	0.174001	0.1334	0.946688	MARK2;MARK2;MARK2;MARK2;MARK2			S_Shore
cg23214628	0.943111	0.120723	0.134646	0.938515	YWHAG	Promoter_Associated	7:75987210-75989367	S_Shore
cg15177071	0.877378	0.0948358	0.0694046	0.877779	EMID1	Unclassified	22:29601576-29602253	Island
cg25605731	0.963053	0.144567	0.15544	0.965334	CALR			N_Shelf
cg09009881	0.953372	0.169642	0.145815	0.948148
cg00857907	0.907737	0.135468	0.101026	0.908673		Unclassified_Cell_type_specific	2:202896823-202897018	N_Shore
cg07009376	0.967856	0.189996	0.161271	0.970523
cg09184899	0.933443	0.25114	0.126969	0.941163	DKK4
cg27308021	0.916766	0.163153	0.110387	0.92616	C16orf73;C16orf73	Unclassified_Cell_type_specific	16:1922062-1922394	Island
cg21491163	0.935812	0.167964	0.129436	0.925035	CDH6
cg21334598	0.968782	0.237977	0.163165	0.981189	HRK			Island
cg11162118	0.932122	0.173062	0.126654	0.9376	PAX6			Island
cg03701930	0.968971	0.218122	0.163779	0.963908		Unclassified_Cell_type_specific	10:1981173-1981679
cg07584066	0.977448	0.337677	0.172535	0.971613	DHX40;DHX40	Unclassified	17:57642284-57643729	Island
cg19846609	0.905371	0.237709	0.100622	0.920007
cg24328279	0.909935	0.11919	0.105225	0.887679
cg23592392	0.945845	0.193267	0.141166	0.955712
cg03847932	0.89458	0.111761	0.0899793	0.914995	PPP4R2	Promoter_Associated_Cell_type_specific	3:73045395-73047299	N_Shore
cg18011163	0.918848	0.147228	0.114675	0.913082	ZNF148	Promoter_Associated	3:125075605-125076554	N_Shore
cg09180070	0.94334	0.242545	0.139492	0.925521
cg16392754	0.902383	0.125	0.0988607	0.915282	RPL26L1			S_Shore
cg01062539	0.842282	0.165197	0.0389972	0.815993	CHP2			N_Shore
cg23749482	0.953561	0.255504	0.150413	0.94013				Island
cg15619820	0.980895	0.185336	0.178009	0.980225	PRDM16;PRDM16
cg10870892	0.892685	0.13935	0.0900547	0.880449	CTTN;CTTN
cg15397593	0.864049	0.094377	0.0614491	0.85465	CACNA1C;CACNA1C;CACNA1C;CACNA1C;CACNA1C;CACNA1C;CACNA1C;CACNA1C;CACNA1C;CACNA1C;CACNA1C
cg22155376	0.919797	0.15925	0.11742	0.896085
cg24720571	0.955363	0.318407	0.153032	0.946012	NRN1			Island
cg18537205	0.932866	0.236137	0.130737	0.918498	VTI1A
cg18121066	0.908925	0.203658	0.107305	0.938093	TBCD;ZNF750			S_Shelf
cg10140309	0.944666	0.231779	0.143443	0.965821	ADNP;ADNP			S_Shore
cg05350360	0.968151	0.211732	0.166971	0.95763	HDGF2;HDGF2			S_Shelf
cg22423363	0.934595	0.268719	0.133434	0.946433	RBPMS2	Unclassified_Cell_type_specific	15:65042095-65042816
cg13717736	0.947694	0.141366	0.146544	0.932483	HCCA2	Unclassified_Cell_type_specific	11:1673533-1675088	N_Shore
cg21132536	0.947186	0.18284	0.146234	0.940514	ACSS2;ACSS2;ACSS2	Promoter_Associated	20:33463401-33465203	S_Shore
cg12501761	0.91832	0.172166	0.117416	0.883491	NDUFA10
cg18280125	0.965079	0.242474	0.164218	0.958715	STX18
cg06590946	0.926546	0.224733	0.125834	0.905435	TRA2B
cg20274304	0.892522	0.103501	0.0925301	0.892238	PNOC	Unclassified_Cell_type_specific	8:28176022-28176571
cg17588038	0.922463	0.174094	0.12251	0.929742	CREB5;CREB5;CREB5
cg14294859	0.925712	0.138134	0.125844	0.948098	SLC25A25;SLC25A25;SLC25A25;SLC25A25
cg07222505	0.94157	0.183544	0.14209	0.896613	FAM169A			N_Shore
cg04505205	0.906989	0.12512	0.107789	0.905047	CNGA3;CNGA3
cg10754395	0.941768	0.159347	0.14267	0.958752	PTPRN2;PTPRN2;PTPRN2			N_Shore
cg02771240	0.859631	0.0757493	0.0607666	0.849171		Unclassified	3:193788099-193789448	S_Shore
cg18586886	0.963998	0.181169	0.165309	0.957565	KIAA1949;KIAA1949	Promoter_Associated	6:30652289-30655443	N_Shore
cg24061105	0.944535	0.206995	0.14588	0.93448	ATP9B			Island
cg17742293	0.969363	0.208247	0.170854	0.971825	TRIO			Island
cg12934884	0.942689	0.194523	0.14439	0.924458				S_Shelf
cg27128042	0.878416	0.11245	0.0807799	0.887854	CCNF			N_Shelf
cg19532212	0.940979	0.148239	0.143529	0.922437	TEX14;RAD51C;TEX14;RAD51C	Unclassified	17:56769418-56770427	N_Shore
cg04688351	0.914643	0.194092	0.117233	0.893526	PAX3;PAX3;PAX3;PAX3;PAX3;PAX3			N_Shore
cg09619309	0.918382	0.151008	0.121007	0.881456	TPD52;TPD52	Unclassified_Cell_type_specific	8:81084329-81084519	S_Shore
cg26676468	0.914643	0.168527	0.117501	0.921798	MCC;MCC
cg15964717	0.974441	0.247826	0.17792	0.951292
cg16914674	0.926445	0.183225	0.129958	0.956032	ANPEP
cg09243824	0.893306	0.102051	0.0971811	0.879688	EHD2			S_Shore
cg14440571	0.962983	0.226254	0.16687	0.953858	SDK2
cg26709356	0.942308	0.106008	0.146672	0.948677	SHISA7			Island
cg21887544	0.953105	0.218846	0.158017	0.933178	TRAPPC10	Unclassified_Cell_type_specific	21:45430860-45431178	N_Shore
cg05390968	0.952044	0.372072	0.156978	0.940076		Unclassified_Cell_type_specific	16:86598567-86599073	N_Shore
cg01665212	0.960925	0.36199	0.166014	0.953423	IER3	Promoter_Associated	6:30710361-30712511	Island
cg04868078	0.877222	0.0980137	0.0825257	0.826731	LHX9;LHX9
cg07044303	0.921533	0.182674	0.127292	0.913721	INTS4L2
cg26124719	0.906458	0.153272	0.112512	0.886446	SLC39A11;SLC39A11
cg26723524	0.917311	0.22104	0.123412	0.926076	LOC349114			S_Shelf
cg02988312	0.936837	0.17422	0.14318	0.967086	KIAA1530			S_Shore
cg07880045	0.884272	0.115636	0.0910335	0.886973		Unclassified_Cell_type_specific	10:133836503-133837306
cg07768372	0.895261	0.133761	0.102379	0.922894	TRIO
cg08641024	0.935027	0.175526	0.142315	0.915202				N_Shore
cg08402381	0.969712	0.289481	0.177599	0.972802	PARD3
cg27559661	0.904629	0.0740784	0.112637	0.891782	CPNE2			N_Shore
cg21741284	0.939952	0.14568	0.14805	0.934078	CDKN1C;CDKN1C;CDKN1C			S_Shore
cg19892287	0.900437	0.100758	0.109029	0.926845	HOXC4;HOXC5;HOXC6	Unclassified	12:54411351-54412742	N_Shore
cg14766621	0.925848	0.162119	0.134706	0.927505	MYT1L
cg07070692	0.945066	0.307074	0.153967	0.95156				Island
cg13294849	0.879633	0.067745	0.0886708	0.875603	SOX2OT			N_Shelf
cg19830372	0.921366	0.202312	0.130468	0.909425	IMPACT	Unclassified_Cell_type_specific	18:22006056-22007740	N_Shore
cg25844605	0.90849	0.19895	0.117861	0.929428	LOC149837
cg10856724	0.873967	0.10341	0.0834354	0.861068
cg04247152	0.95996	0.198081	0.169677	0.928545	ZFPM1			Island
cg03941745	0.978241	0.267663	0.187972	0.972419	DCTPP1	Promoter_Associated	16:30440788-30442223	S_Shore
cg10378348	0.890466	0.15299	0.100736	0.873006				S_Shelf
cg23340935	0.923333	0.366829	0.133645	0.866743	DIRC3
cg05195067	0.904588	0.121383	0.115053	0.829323	PAX2;PAX2;PAX2;PAX2;PAX2	Unclassified_Cell_type_specific	10:102508983-102509410	Island
cg26655004	0.929311	0.249383	0.139828	0.940354				Island
cg19458020	0.869371	0.0820632	0.079948	0.868944	RARA;RARA;RARA	Promoter_Associated	17:38472852-38476047	Island
cg03933290	0.931674	0.142597	0.142372	0.894706	C17orf85;C17orf85
cg02637593	0.955954	0.222532	0.166937	0.93506	TP63;TP63;TP63;TP63;TP63;TP63
cg05386726	0.917036	0.159179	0.128062	0.910504
cg13862633	0.94475	0.191087	0.155882	0.968001	IQSEC3;IQSEC3			N_Shore
cg07876051	0.945521	0.240718	0.15667	0.928904	PFKP			N_Shore
cg24716664	0.967589	0.218174	0.178914	0.947381	AP2A2			N_Shore
cg23514543	0.927616	0.160771	0.139002	0.922784	GXYLT1;GXYLT1
cg14608581	0.877545	0.0988384	0.088938	0.921987	SNRNP27
cg26075213	0.9228	0.158892	0.134278	0.932429				S_Shelf
cg01736164	0.873437	0.123706	0.0850588	0.859649
cg03026373	0.943787	0.207368	0.155492	0.949226	SRCIN1	Promoter_Associated	17:36715693-36716013	Island
cg24555763	0.956738	0.319183	0.168957	0.948482	ST18
cg00690554	0.951435	0.418864	0.163669	0.937383	ZFYVE21	Unclassified_Cell_type_specific	14:104184326-104184673	S_Shore
cg20523839	0.901448	0.124294	0.113752	0.878607	CUGBP2;CUGBP2
cg14143331	0.946449	0.271079	0.158902	0.938548	EP400
cg24463073	0.909445	0.201119	0.122028	0.881235	C6orf204;C6orf204			S_Shore
cg22406334	0.940656	0.183307	0.153241	0.954609
cg25134328	0.884949	0.149873	0.097565	0.894241
cg24795825	0.883456	0.121447	0.0964832	0.91956	MORF4L1;MORF4L1			N_Shore
cg17939889	0.922526	0.224598	0.135853	0.911717	HDAC4
cg08645670	0.91805	0.16406	0.131404	0.900465	FOXL1	Unclassified_Cell_type_specific	16:86612340-86612542	Island
cg11554566	0.901519	0.127108	0.114879	0.902979				N_Shelf
cg13914486	0.923835	0.164808	0.137216	0.909295
cg24165760	0.897566	0.134163	0.111	0.90878	TRAF3;TRAF3;TRAF3
cg18489945	0.864951	0.133003	0.0784044	0.857669				N_Shore
cg17918090	0.932535	0.184012	0.146076	0.949802	RCC2;RCC2
cg04099454	0.933669	0.25235	0.147417	0.918834	ABCB1			N_Shelf
cg17860174	0.841533	0.0543667	0.055309	0.7844	SNX24			N_Shore
cg04832466	0.971611	0.338567	0.185552	0.960374				Island
cg26477549	0.929136	0.163381	0.143192	0.927702	CKAP4	Promoter_Associated	12:106642507-106643348	S_Shore
cg00054971	0.945929	0.229583	0.160135	0.966247	PTPRE
cg02632490	0.850165	0.0595782	0.0644015	0.886041	MIR346;GRID1			S_Shore
cg08441314	0.936061	0.230668	0.150324	0.939789	SORL1
cg21346980	0.887805	0.206415	0.102611	0.876989	GTDC1;GTDC1;GTDC1
cg08140039	0.935245	0.199832	0.150213	0.918234		Unclassified	14:105880644-105881995	S_Shore
cg06877423	0.849116	0.12117	0.0640874	0.83631	ESR1;ESR1;ESR1;ESR1
cg18634090	0.9543	0.246026	0.169403	0.955443	COL23A1
cg11524642	0.959139	0.219779	0.174338	0.94303
cg21342470	0.918084	0.150948	0.133348	0.902943
cg11608646	0.893049	0.143898	0.108457	0.902494				Island
cg06607825	0.872701	0.133891	0.088493	0.86535	NAV2;NAV2;NAV2
cg04856396	0.914261	0.152477	0.130185	0.901108	P2RX5;P2RX5
cg13457172	0.953322	0.136443	0.16934	0.94773	VAX1;VAX1	Unclassified_Cell_type_specific	10:118897741-118897867	Island
cg08856842	0.943295	0.318726	0.159862	0.932691				N_Shelf
cg11600186	0.938933	0.212703	0.155744	0.926888	BRD2;BRD2
cg15613420	0.96469	0.2138	0.181523	0.974835	H2AFY;H2AFY;H2AFY;H2AFY			S_Shore
cg10506057	0.969022	0.326499	0.18589	0.963584	CNTD1;CCDC56			S_Shore
cg25343576	0.921341	0.157998	0.138377	0.912728	CCDC53			S_Shore
cg14391382	0.940064	0.288601	0.157131	0.91807	UNC84A;UNC84A			S_Shelf
cg05063520	0.955929	0.337628	0.173115	0.957787				Island
cg00001793	0.897792	0.128963	0.115036	0.91969	ETV6
cg14498592	0.947674	0.160759	0.165012	0.924822	KCNQ2;KCNQ2;KCNQ2;KCNQ2;KCNQ2			Island
cg10881071	0.965242	0.261753	0.182675	0.918711
cg19300655	0.90069	0.260056	0.118187	0.882556	RGL1			N_Shelf
cg26858540	0.971599	0.33822	0.189268	0.983782	ZNF787	Unclassified_Cell_type_specific	19:56602767-56603608	S_Shelf
cg20481416	0.903169	0.139735	0.120927	0.889805
cg14247332	0.944254	0.24479	0.162085	0.956219	FNBP1	Promoter_Associated	9:132803914-132806457	Island
cg06705366	0.871573	0.15461	0.0901378	0.888943	FAM169A			Island
cg12422539	0.947577	0.262954	0.166159	0.93837
cg26891867	0.918934	0.188414	0.137531	0.916353	PRDM16;PRDM16
cg14087921	0.90272	0.2638	0.121371	0.904345	KCNT1	Unclassified_Cell_type_specific	9:138660750-138661495	Island
cg21505571	0.83184	0.0903969	0.0505879	0.887263	DDX5			S_Shelf
cg04140971	0.977754	0.328882	0.196708	0.978649	MACROD1	Unclassified	11:63915709-63917170
cg00332802	0.946046	0.22432	0.165134	0.919662
cg23697997	0.912765	0.123565	0.131889	0.900594	ADAMTSL5			N_Shore
cg25066665	0.921721	0.251504	0.140924	0.938432	RPRD2			N_Shore
cg11949518	0.869761	0.15952	0.0891948	0.927713	RPTOR;RPTOR	Unclassified_Cell_type_specific	17:78912232-78912767	N_Shelf
cg02925367	0.93839	0.218111	0.157911	0.932222	PRRT1	Unclassified_Cell_type_specific	6:32116667-32116975	Island
cg09998451	0.966127	0.218272	0.185744	0.96646	RAB3A			Island
cg24977670	0.961834	0.348267	0.181778	0.946877	CTNND2
cg15944766	0.95865	0.266078	0.17881	0.951709				Island
cg12117703	0.927358	0.267997	0.147772	0.92167	U2AF2;U2AF2			N_Shore
cg01682111	0.910451	0.2158	0.130922	0.908104	UNKL	Promoter_Associated	16:1428912-1430497	Island
cg26873132	0.896386	0.193267	0.116895	0.882996	DENND5A
cg02140159	0.905856	0.208666	0.126589	0.901042
cg26674943	0.925339	0.230167	0.14611	0.933119	ISL2	Unclassified	15:76627490-76628607	Island
cg01152056	0.909528	0.1996	0.130922	0.91522
cg17911788	0.947256	0.179596	0.168818	0.955084		Promoter_Associated	17:44343467-44345218	Island
cg22669060	0.964888	0.274285	0.186469	0.965897	IFNGR2			N_Shore
cg22619810	0.960915	0.261382	0.182515	0.963014	RCOR2			Island
cg11630939	0.834915	0.114437	0.056531	0.782425		Unclassified	17:7959558-7961376
cg20216982	0.947729	0.169231	0.169639	0.969071	HDAC4
cg13785123	0.923897	0.104667	0.14617	0.951492	ENO1	Promoter_Associated	1:8931117-8933087
cg14010405	0.956985	0.324913	0.179389	0.938312	GTF2B			S_Shore
cg13104257	0.896902	0.155184	0.119351	0.920205	PRDM16;PRDM16			N_Shore
cg11941546	0.960417	0.312805	0.18325	0.971814	CLDN7	Unclassified	17:7165599-7166865	Island
cg19800026	0.949532	0.236751	0.172652	0.931702	TRIO
cg19944217	0.880346	0.13982	0.1035	0.909385	IP6K2;IP6K2			S_Shelf
cg23241448	0.934331	0.317799	0.157659	0.921506	NXN	Unclassified_Cell_type_specific	17:750155-750564
cg03585912	0.883356	0.166667	0.106868	0.888789				S_Shore
cg09984124	0.925702	0.182489	0.149393	0.926201	TMC4;TMC4	Promoter_Associated	19:54665920-54666602	Island
cg14669362	0.891405	0.150725	0.115137	0.296506	MRPS15	Gene_Associated_Cell_type_specific	1:36923482-36923657
cg00436476	0.969478	0.332497	0.193534	0.94823	HIST1H4F	Promoter_Associated_Cell_type_specific	6:26240372-26240619	N_Shore
cg03582419	0.919774	0.134486	0.143932	0.902676
cg10434344	0.980531	0.258343	0.204886	0.961529	VPS53;VPS53
cg01472882	0.850201	0.0974449	0.0745726	0.848954	ATOH8			Island
cg15831875	0.925664	0.237272	0.150046	0.92836	SMYD3;SMYD3
cg13995427	0.850976	0.130226	0.0753623	0.837437	AKNA	Unclassified_Cell_type_specific	9:117134255-117135025
cg11486694	0.87219	0.0868495	0.096704	0.883199	PRKG1;PRKG1
cg22817650	0.935012	0.19958	0.159853	0.879126	CDC73
cg14559212	0.930797	0.208071	0.155677	0.910598	TAF1B	Promoter_Associated	2:9983042-9984474	N_Shore
cg03593578	0.941361	0.253089	0.166344	0.927259				N_Shore
cg17431280	0.957163	0.194904	0.182158	0.95464	GRLF1	Unclassified_Cell_type_specific	19:47507075-47507556	Island
cg07216133	0.939828	0.159671	0.165754	0.930629	RREB1;RREB1;RREB1;RREB1			S_Shore
cg24031042	0.909011	0.247206	0.134955	0.895434
cg12103897	0.903734	0.187934	0.13	0.893057	SNRNP70			S_Shelf
cg22529511	0.89343	0.208231	0.119721	0.901162				S_Shore
cg09286367	0.944943	0.234615	0.171266	0.933309	MIR589;FBXL18			S_Shore
cg22655988	0.853103	0.0934251	0.0794332	0.85242	CRMP1;CRMP1
cg12655112	0.962103	0.272676	0.188496	0.93973	EHD4			N_Shelf
cg18424634	0.950866	0.264469	0.177274	0.961928	ZIC1			Island
cg12184854	0.956604	0.185852	0.183134	0.946544	TP63;TP63;TP63;TP63;TP63;TP63
cg09312564	0.930659	0.290625	0.157341	0.938304		NonGene_Associated_Cell_type_specific	14:21092839-21093242	Island
cg07498239	0.894566	0.149282	0.121271	0.906725	LINGO3	Unclassified_Cell_type_specific	19:2302345-2303498	S_Shore
cg13934406	0.859734	0.0801073	0.0864651	0.857447	PPT2;PRRT1;PPT2	Promoter_Associated	6:32120376-32123743	N_Shore
cg26543657	0.980824	0.455618	0.20768	0.930415	GRRP1	Unclassified_Cell_type_specific	1:26487989-26489251	N_Shore
cg01216369	0.942938	0.295069	0.169848	0.923121	SPATA16;SPATA16
cg27517502	0.891945	0.19652	0.119045	0.877216	ADARB2			N_Shelf
cg00539908	0.842538	0.066253	0.0697484	0.814184	CACNB4;CACNB4;CACNB4			N_Shore
cg07662771	0.899563	0.183833	0.126866	0.866899	PSMD6	Promoter_Associated_Cell_type_specific	3:64007743-64008056	N_Shore
cg08805497	0.981782	0.280794	0.209281	0.978652	AGAP1;AGAP1			Island
cg02767634	0.920022	0.225582	0.147555	0.91535	RUFY1;RUFY1;RUFY1
cg13676902	0.89627	0.137459	0.12437	0.900705	ZMIZ1
cg08264805	0.956454	0.261688	0.184611	0.949762	RUSC1;RUSC1;C1orf104	Gene_Associated	1:155290294-155291686	N_Shore
cg04264908	0.93456	0.197573	0.163163	0.930854		Unclassified_Cell_type_specific	17:35302694-35303339	Island
cg02503981	0.90978	0.185266	0.138424	0.926517				N_Shore
cg05844871	0.833987	0.148092	0.0626325	0.849319	HLA-DRB6
cg01843899	0.951288	0.249019	0.180103	0.95605	STAC3			S_Shore
cg00542299	0.938119	0.161619	0.16699	0.950312	CLCN6			N_Shore
cg15154232	0.970574	0.370702	0.199462	0.929855	PLA2G4C;PLA2G4C;PLA2G4C
cg14655532	0.917878	0.228187	0.146984	0.920977	KIAA0495	Unclassified_Cell_type_specific	1:3664510-3664698	S_Shore
cg09301200	0.927146	0.188994	0.15628	0.936122	MUM1;MUM1			S_Shore
cg13316407	0.924954	0.300502	0.154205	0.906558	IL18BP;IL18BP;IL18BP;IL18BP;IL18BP	Promoter_Associated_Cell_type_specific	11:71709336-71710522
cg12280664	0.953372	0.331104	0.182636	0.934084	CUGBP2;CUGBP2;CUGBP2;CUGBP2
cg01946824	0.922503	0.28286	0.151892	0.879557	C3orf30;IGSF11;IGSF11	Unclassified	3:118864282-118864967
cg22969524	0.856438	0.110979	0.0859351	0.861643	MPP3;MPP3			N_Shore
cg19119945	0.942595	0.26648	0.172263	0.951111				N_Shore
cg12526693	0.913095	0.143644	0.142933	0.904429		Promoter_Associated	1:2143659-2145688	S_Shore
cg00974761	0.891438	0.116172	0.121518	0.886866	SLFN12L
cg17218045	0.962535	0.278744	0.192742	0.972191	DHDDS;DHDDS	Promoter_Associated	1:26758252-26759425	N_Shore
cg02889418	0.964952	0.301507	0.195252	0.95445	NFATC1;NFATC1;NFATC1;NFATC1;NFATC1			Island
cg21514356	0.910182	0.165216	0.140564	0.897005				Island
cg22254103	0.939748	0.29013	0.17046	0.935736				Island
cg12297590	0.866824	0.15858	0.0975993	0.903059	ZDHHC14;ZDHHC14
cg09199442	0.846248	0.125885	0.0770642	0.641757	METT5D1;METT5D1			S_Shore
cg15389068	0.929782	0.425518	0.160666	0.941783	PCDHB2			N_Shore
cg03449660	0.954893	0.257564	0.185795	0.949195	TAGLN3;TAGLN3;TAGLN3	Unclassified	3:111731948-111732720
cg16749235	0.930438	0.197296	0.161376	0.893198	EBF2			Island
cg14191466	0.918009	0.179539	0.149119	0.931052	CDC42BPB
cg19491207	0.835089	0.11364	0.06639	0.813062	SNTG2			Island
cg02964172	0.940295	0.255313	0.171723	0.92422	GCNT2;GCNT2;GCNT2
cg08325383	0.908071	0.20204	0.139649	0.908747	NEAT1	Promoter_Associated	11:65188622-65191947	Island
cg27164797	0.91566	0.198601	0.147358	0.924981	BAG2	Promoter_Associated	6:57038126-57038338	S_Shore
cg09869286	0.981185	0.336318	0.212978	0.960998	DIP2C
cg15262728	0.937534	0.19703	0.169398	0.956461	ITM2C;ITM2C;ITM2C			S_Shelf
cg25880980	0.839257	0.0766606	0.0711218	0.852024	BAZ2A;RBMS2
cg19590591	0.952408	0.356124	0.184324	0.964708	GOLGA3	Gene_Associated_Cell_type_specific	12:133349318-133349453	N_Shore
cg25929664	0.957934	0.250517	0.189901	0.95494	FAM20C			S_Shore
cg16389901	0.897588	0.205537	0.129578	0.912767	BMP4;BMP4	Unclassified_Cell_type_specific	14:54423132-54423847	S_Shore
cg03862437	0.874253	0.170389	0.106439	0.871037	TMEM44;TMEM44;TMEM44;TMEM44	Promoter_Associated	3:194353277-194354834	N_Shore
cg15135047	0.932267	0.222553	0.164455	0.914589
cg13509918	0.925704	0.351191	0.157928	0.917767	DOK7;DOK7			N_Shore
cg07304551	0.925692	0.151689	0.158019	0.932918
cg03992063	0.910577	0.129416	0.143076	0.937254	ADSS			S_Shore
cg03777875	0.946049	0.294334	0.178581	0.941707				S_Shelf
cg13713739	0.925474	0.168048	0.158045	0.899631	PRRX2	Unclassified_Cell_type_specific	9:132482349-132483812	S_Shore
cg00612714	0.963873	0.27692	0.196462	0.977636	RSPH10B2;RSPH10B			N_Shelf
cg25313468	0.948046	0.248492	0.180828	0.952423	REST			N_Shore
cg23359665	0.883689	0.163249	0.116498	0.913543	PPT2;PRRT1;PPT2	Promoter_Associated	6:32120376-32123743	N_Shore
cg14229433	0.930358	0.378815	0.163181	0.95158	PCGF3			N_Shelf
cg24441810	0.91991	0.289139	0.152801	0.957603	TMEM177;TMEM177;TMEM177			N_Shore
cg17124387	0.880706	0.0616558	0.113644	0.903291	CBX4			N_Shore
cg17233090	0.8997	0.211909	0.13265	0.908475
cg26645242	0.930449	0.214412	0.163484	0.940066	CHD9			N_Shore
cg06031041	0.911472	0.222685	0.144522	0.891308	FOXK1			S_Shelf
cg11416012	0.923956	0.176618	0.157028	0.887521		Unclassified	12:4380732-4381065	Island
cg03340964	0.821019	0.0990962	0.0542087	0.759341	DSTN;DSTN			S_Shore
cg01139651	0.926969	0.162621	0.160267	0.920972	WDR46;WDR46			N_Shore
cg13483916	0.89589	0.170382	0.12932	0.877663	BCL6			Island
cg22566624	0.927726	0.238596	0.161192	0.922777		Unclassified	19:30214973-30215652	Island
cg27316567	0.894239	0.194926	0.127773	0.874543
cg10167060	0.953053	0.235159	0.186626	0.956844	BCL3	Promoter_Associated	19:45257694-45258093	Island
cg11268983	0.940947	0.21364	0.174561	0.92275	PCDHA7;PCDHA13;PCDHA12;PCDHA6;PCDHA10;PCDHA4;PCDHA11;PCDHA8;PCDHA1;PCDHA2;PCDHA6;PCDHA1			N_Shore
cg23474890	0.968236	0.271825	0.20186	0.95202	BCL7A;BCL7A
cg15561501	0.881026	0.154764	0.114669	0.866851	PLEKHF1	Promoter_Associated	19:30159655-30160604	S_Shelf
cg14222752	0.884083	0.186299	0.117769	0.861668	TOR1B			S_Shelf
cg20035319	0.924941	0.265879	0.158659	0.924658	TNRC6C;TNRC6C			S_Shore
cg26319282	0.893869	0.194379	0.127629	0.903369	ARHGEF3;ARHGEF3;ARHGEF3
cg09015921	0.980771	0.247747	0.214694	0.966649	RAI1			Island
cg20560075	0.956217	0.471945	0.190473	0.190473	PPP2R2B;PPP2R2B;PPP2R2B;PPP2R2B;PPP2R2B;PPP2R2B;PPP2R2B			Island
cg19860734	0.965274	0.225463	0.199631	0.961178	PACRG;PACRG;PACRG
cg16148317	0.930202	0.247454	0.16459	0.903891
cg08180572	0.835763	0.054497	0.0703259	0.835122	SPNS1;SPNS1;SPNS1;SPNS1;SPNS1	Promoter_Associated	16:28985030-28986794	N_Shore
cg02084814	0.960793	0.243152	0.195543	0.959024
cg12604058	0.963733	0.298604	0.198495	0.93229	NEXN			N_Shore
cg10240950	0.919004	0.258252	0.153892	0.924044	C12orf76	Promoter_Associated	12:110485918-110486968	S_Shore
cg10468535	0.963493	0.271278	0.198491	0.964546	PTPRN2;PTPRN2;PTPRN2
cg18450582	0.928592	0.268206	0.163629	0.940346	DYNC1I1;DYNC1I1;DYNC1I1	Unclassified	7:95545567-95546778
cg08883213	0.94693	0.271973	0.182076	0.937606				S_Shore
cg26147845	0.905198	0.123743	0.140372	0.909361	EP400			N_Shore
cg17603288	0.946616	0.256175	0.181798	0.941584	TRIO	Unclassified_Cell_type_specific	5:14405223-14405972
cg01961086	0.984206	0.23927	0.219403	0.969759	PRDM16;PRDM16
cg27041381	0.946175	0.323721	0.181417	0.934346	MGMT
cg27289662	0.921677	0.225304	0.156961	0.930433	OCA2
cg07569288	0.942195	0.19952	0.177529	0.92735	RPS11	Promoter_Associated	19:50002119-50002559	S_Shelf
cg27610821	0.98298	0.271777	0.218358	0.975362	JOSD1	Promoter_Associated	22:39095882-39097761	Island
cg07605523	0.862759	0.161562	0.0986952	0.84809				N_Shore
cg02133140	0.945513	0.359288	0.181503	0.928339	MYOM2			Island
cg12943317	0.848536	0.131349	0.0845481	0.866785	HAVCR1;HAVCR1
cg23529231	0.918913	0.224399	0.154958	0.931584	IGDCC3
cg26695157	0.911624	0.238418	0.147768	0.87555
cg27107893	0.834996	0.117182	0.0711575	0.680488	NR3C1;NR3C1;NR3C1;NR3C1;NR3C1;NR3C1;NR3C1
cg19085146	0.91431	0.155757	0.150549	0.905102	KIAA1026;KIAA1026	Unclassified_Cell_type_specific	1:15065985-15066192
cg00920668	0.90004	0.209868	0.136312	0.888272	LOC148696
cg14108380	0.937986	0.174978	0.174284	0.938617	SDCCAG3;SDCCAG3;SDCCAG3	Unclassified	9:139297813-139299595	N_Shelf
cg21891490	0.948604	0.166922	0.185169	0.930093	KCNIP4;KCNIP4;KCNIP4
cg06079347	0.917165	0.226062	0.15378	0.922811	SMYD3;SMYD3
cg19921237	0.920762	0.325858	0.157584	0.886552	DIP2C
cg16293892	0.856354	0.108893	0.0934829	0.867747				S_Shore
cg21174344	0.887034	0.223019	0.124296	0.891043				S_Shore
cg02647941	0.900997	0.274854	0.138296	0.884221	ZIC1			Island
cg18776609	0.930812	0.283422	0.168168	0.907687				S_Shelf
cg12405684	0.929301	0.232645	0.166705	0.912282	BRSK2	Unclassified_Cell_type_specific	11:1414527-1414908	S_Shelf
cg05310764	0.953572	0.325445	0.191227	0.922184
cg24309739	0.953897	0.318739	0.191553	0.952127	NAF1;NAF1			S_Shore
cg00253658	0.940192	0.20764	0.177858	0.953555
cg24597774	0.932478	0.284575	0.170252	0.921715	SPSB1
cg25566568	0.944453	0.260261	0.182353	0.934301		Unclassified	14:36993855-36995304	S_Shore
cg21664636	0.845268	0.0687852	0.0832158	0.804559		Unclassified_Cell_type_specific	3:70432653-70432741
cg05971678	0.928717	0.257866	0.166702	0.908205	CHST15
cg06744585	0.973748	0.256831	0.211912	0.974476	NFIX			Island
cg15934776	0.935655	0.254611	0.173913	0.929076	AFF3;AFF3
cg14213105	0.884776	0.119261	0.123044	0.835783
cg25020666	0.907874	0.108194	0.146167	0.926032	YWHAG			N_Shore
cg10069155	0.858445	0.171294	0.0967463	0.883008	TYRO3			S_Shore
cg08447739	0.905744	0.175718	0.144259	0.907422	HTRA1			Island
cg19479330	0.959647	0.373426	0.198183	0.94989	GP6;GP6			Island
cg25446329	0.911142	0.22498	0.149698	0.849096	C10orf140			N_Shelf
cg24598094	0.907077	0.139292	0.145839	0.925826	SLC30A1			S_Shore
cg06852824	0.964049	0.379601	0.202881	0.946888	CAB39;CAB39;CAB39			S_Shelf
cg07412315	0.941506	0.286822	0.180393	0.949107				Island
cg20540714	0.896757	0.163462	0.135749	0.900047	TFAP2A;TFAP2A	Unclassified	6:10414885-10415998	N_Shore
cg08186341	0.904992	0.26586	0.143996	0.865804	SF3B3;SNORD111B	Promoter_Associated	16:70562735-70563756
cg13392078	0.971683	0.186183	0.210793	0.950174	RECK	Promoter_Associated	9:36036399-36038083	N_Shore
cg14559234	0.907057	0.276045	0.146199	0.922512	CEP72			S_Shelf
cg02006610	0.927446	0.140471	0.166705	0.914661	PURG;WRN;PURG
cg23970028	0.837071	0.108818	0.0765084	0.810106	CSMD3;CSMD3;CSMD3
cg11452329	0.888785	0.239067	0.12848	0.851345
cg06728252	0.852802	0.122801	0.0925428	0.861798	ABT1			Island
cg06106599	0.894665	0.124142	0.134511	0.924277	FADD	Promoter_Associated	11:70048795-70050757	N_Shore
cg10336039	0.9787	0.304698	0.218715	0.969564	USP36			N_Shore
cg10177394	0.935508	0.210225	0.17562	0.949904		Unclassified_Cell_type_specific	6:10384859-10385400	Island
cg16091055	0.863029	0.106684	0.103165	0.832084
cg02122467	0.87864	0.16025	0.118847	0.902143	CDAN1			N_Shore
cg03517147	0.916322	0.274954	0.156578	0.928138	C1orf53			N_Shore
cg03301075	0.86573	0.204422	0.106027	0.880244	MRGPRE			Island
cg08249608	0.933482	0.260548	0.173943	0.915774	BCAR3
cg12030835	0.936438	0.221654	0.177184	0.897405		Unclassified	6:28510148-28510797
cg25513610	0.871462	0.157828	0.112428	0.842977
cg21842031	0.903337	0.272338	0.14432	0.92461				S_Shelf
cg18641463	0.96598	0.258097	0.206975	0.962017	MAD1L1;MAD1L1;MAD1L1	Unclassified	7:2143141-2144622
cg11432069	0.892218	0.302176	0.133649	0.873802	MCM3AP			N_Shelf
cg21256706	0.900491	0.256404	0.141926	0.780792		Unclassified_Cell_type_specific	15:60288620-60289164	N_Shore
cg22029015	0.956922	0.237656	0.199046	0.949645	AGAP1;AGAP1			S_Shore
cg01462184	0.951859	0.292783	0.194052	0.954955	PRKAR1B;PRKAR1B;PRKAR1B;PRKAR1B;PRKAR1B;PRKAR1B			N_Shelf
cg00346623	0.899463	0.214958	0.14187	0.869264	BTBD9;BTBD9;BTBD9
cg18065361	0.947041	0.280618	0.189528	0.969026	ADHFE1	Promoter_Associated	8:67344255-67345110	Island
cg07916022	0.971582	0.313351	0.214511	0.961683	GPR39;LYPD1;LYPD1			Island
cg07296849	0.807099	0.150311	0.0500795	0.768247	ABLIM2;ABLIM2;ABLIM2;ABLIM2;ABLIM2;ABLIM2;ABLIM2
cg27130012	0.890128	0.21501	0.133109	0.854568				S_Shore
cg26917697	0.949563	0.300167	0.192729	0.969267
cg21453451	0.941776	0.321447	0.18499	0.936286	SOX2OT	Unclassified_Cell_type_specific	3:181414165-181414283	S_Shore
cg27056119	0.955945	0.192002	0.199283	0.96226	SERPINB1	Promoter_Associated_Cell_type_specific	6:2841306-2842601	Island
cg18582260	0.927694	0.220158	0.171095	0.927213	PARP4	Promoter_Associated_Cell_type_specific	13:25085164-25085973	N_Shore
cg10828660	0.917299	0.187912	0.160718	0.917772				Island
cg11131384	0.9596	0.30835	0.203043	0.965801	CNPY1			N_Shore
cg23478225	0.920721	0.164775	0.164194	0.874942	PRKCE
cg24215159	0.910202	0.189378	0.153729	0.908583				Island
cg20916523	0.825881	0.0891709	0.0694321	0.849126	VHL;VHL	Promoter_Associated_Cell_type_specific	3:10184386-10184676	S_Shore
cg05552184	0.960405	0.2976	0.203969	0.951179	SDK2
cg27058166	0.938856	0.275873	0.182492	0.943048
cg25991468	0.946865	0.279853	0.190547	0.82605	CREB5;CREB5;CREB5
cg00110654	0.858362	0.164701	0.102103	0.880156				Island
cg04094829	0.883618	0.178971	0.127453	0.876432	CUX1;CUX1;CUX1			S_Shelf
cg21894356	0.871851	0.0990176	0.115756	0.894096	FARS2
cg20771240	0.93749	0.223853	0.181559	0.924479	LOC100128239	Unclassified_Cell_type_specific	11:133906394-133907907	N_Shore
cg24605830	0.936219	0.219028	0.180297	0.934071	PANK4			S_Shore
cg25460753	0.886667	0.13639	0.130757	0.880685		Unclassified_Cell_type_specific	6:10384859-10385400	Island
cg13604020	0.859614	0.108575	0.103878	0.872298	DDX17;DDX17	Promoter_Associated	22:38901222-38903129	S_Shore
cg03299782	0.967845	0.339675	0.21299	0.951198	TTC15
cg21449256	0.911269	0.187096	0.156534	0.924344
cg05218362	0.867437	0.294783	0.1128	0.85293	HS3ST2
cg08356705	0.91929	0.245375	0.164725	0.923118	LRP5
cg13832604	0.914625	0.132689	0.160061	0.869221	RREB1;RREB1;RREB1;RREB1			S_Shore
cg26439352	0.921276	0.261387	0.166896	0.951111	TRRAP
cg07824800	0.884296	0.104837	0.130051	0.881559	MYPN
cg02202923	0.940156	0.26135	0.185942	0.932017				S_Shore
cg00691830	0.917839	0.227212	0.163648	0.919471	MEIS2;MEIS2;MEIS2;MEIS2;MEIS2;MEIS2;MEIS2			N_Shore
cg21182108	0.823859	0.155556	0.0698497	0.836089	ANKS6	Unclassified	9:101552948-101554816
cg02717656	0.90373	0.222234	0.14977	0.934999	GALNS			S_Shore
cg20306534	0.865126	0.151956	0.111188	0.837002				Island
cg17463633	0.870611	0.153038	0.116718	0.898512	LOC100130331
cg03310087	0.901335	0.256579	0.14751	0.86508	IGF1R
cg25455909	0.933257	0.245902	0.179487	0.946432
cg11426075	0.945068	0.203297	0.191323	0.943635	ERRFI1			S_Shore
cg19622755	0.847204	0.0706031	0.0934787	0.857109	MCFD2;TTC7A;MCFD2	Promoter_Associated	2:47168688-47169518	S_Shore
cg23769345	0.909956	0.203435	0.156266	0.83357	ADARB2
cg23594638	0.92159	0.302146	0.167982	0.907512	SHANK2;SHANK2
cg17625535	0.970726	0.340926	0.217207	0.962306	FOXK1			S_Shore
cg26389727	0.951086	0.370596	0.197636	0.950921		Unclassified	6:28510148-28510797
cg07131398	0.863568	0.169293	0.110195	0.847267	RNF17
cg07206676	0.949271	0.208955	0.196023	0.856352	PITPNM3;PITPNM3			N_Shelf
cg19464917	0.961163	0.327999	0.20823	0.949368	ISL2	Unclassified	15:76627490-76628607	Island
cg22514112	0.844891	0.143831	0.0921726	0.871834				S_Shore
cg02486855	0.939869	0.312569	0.187313	0.960871	SMAD3			N_Shore
cg03507593	0.846481	0.0975307	0.093977	0.841739	NCOR2;NCOR2			N_Shore
cg14409029	0.837802	0.0581807	0.0853376	0.834226	ZDHHC13;ZDHHC13	Promoter_Associated	11:19137953-19139443	N_Shore
cg16056900	0.912238	0.234628	0.159878	0.881422	EXOG;EXOG	Promoter_Associated	3:38536970-38538612	N_Shore
cg16589299	0.974932	0.285465	0.222579	0.967784	EBF3			Island
cg06423211	0.832185	0.111971	0.0799009	0.882314		Unclassified_Cell_type_specific	19:551200-551474	Island
cg09236780	0.924435	0.177303	0.172226	0.914079	MYO16
cg23950233	0.899752	0.105943	0.147641	0.903433	B3GALT4	Promoter_Associated	6:33244505-33246488	S_Shore
cg16773563	0.88621	0.163254	0.134391	0.889912	DDX56			S_Shore
cg03990732	0.87176	0.126343	0.119959	0.854303
cg18612040	0.908068	0.262941	0.156343	0.924398	RPTOR;RPTOR
cg08143701	0.970377	0.364057	0.218707	0.963601	CSNK1G2			Island
cg25761791	0.92638	0.200961	0.174746	0.921276		Gene_Associated_Cell_type_specific	19:3165796-3165951	S_Shelf
cg07580591	0.956528	0.371463	0.204898	0.960953		Unclassified	15:68851172-68853185	N_Shore
cg07295775	0.881323	0.2	0.129767	0.890129	CHST11
cg21791657	0.914621	0.166835	0.163117	0.892136	TLE3;TLE3;TLE3
cg18734842	0.922257	0.212423	0.170789	0.90477	FAM176A;FAM176A	Unclassified	2:75786594-75787949	Island
cg08079908	0.939671	0.309141	0.188478	0.941183				S_Shore
cg13899718	0.922424	0.17346	0.171306	0.922723	LASS2;LASS2			Island
cg23863410	0.850804	0.117702	0.0996972	0.848257		Promoter_Associated	14:62217249-62218482	S_Shore
cg08282037	0.892025	0.221007	0.141151	0.861983	EPS8L1;EPS8L1	Unclassified_Cell_type_specific	19:55595315-55595989	N_Shore
cg19925204	0.947193	0.207821	0.196389	0.935742	EMX2;EMX2			N_Shelf
cg10365984	0.850457	0.115031	0.099706	0.905735	BACH2;BACH2			N_Shore
cg12730853	0.936956	0.298201	0.186211	0.942297	CACHD1			N_Shore
cg20059012	0.943864	0.260821	0.193133	0.9121	RARG;RARG			N_Shore
cg20684718	0.979455	0.332196	0.228724	0.95689	MCM10;MCM10	Unclassified	10:13247813-13249381
cg09576143	0.839179	0.105263	0.0884669	0.868733	HTRA1			Island
cg00055764	0.90553	0.258223	0.154821	0.881261	RIMBP2
cg22946219	0.899906	0.136737	0.149349	0.922022	RAI1			Island
cg16642791	0.937029	0.273404	0.186492	0.942942	IRX5			Island
cg05729372	0.902562	0.34555	0.152045	0.904011	PRKG1;PRKG1
cg05297437	0.878955	0.157674	0.128471	0.922317	GNAS;GNAS;GNAS;GNAS;GNAS;GNAS;GNAS;GNAS			S_Shelf
cg26187313	0.937167	0.252077	0.186702	0.928238
cg09964933	0.938925	0.350749	0.188514	0.935523	RPTOR;RPTOR			N_Shore
cg24578857	0.976821	0.37103	0.226483	0.980818	PLD6	Promoter_Associated	17:17108465-17110453	Island
cg08364730	0.821338	0.125575	0.0710558	0.68228	CREBBP;CREBBP	Unclassified_Cell_type_specific	16:3906764-3906998
cg27099880	0.959118	0.226	0.20896	0.955534		Unclassified_Cell_type_specific	7:74021848-74022014	S_Shore
cg08523384	0.880986	0.15422	0.130878	0.879858	NDFIP1	Promoter_Associated	5:141487807-141489364	N_Shore
cg10862988	0.938947	0.235169	0.188999	0.952021
cg08539872	0.825252	0.0376512	0.0754946	0.797275	UNC5B
cg11400286	0.887017	0.152539	0.137314	0.874447	TRAPPC9;TRAPPC9
cg04362790	0.953394	0.274459	0.203748	0.960411
cg13773741	0.917487	0.181561	0.167936	0.841175	GAS7
cg14862207	0.96945	0.351692	0.220124	0.950905	SRCIN1	Promoter_Associated	17:36715693-36716013	Island
cg00569276	0.958584	0.186342	0.209283	0.949272	PADI2	Unclassified	1:17445204-17446554	S_Shore
cg08973950	0.949831	0.238826	0.200548	0.960421	C7orf50;C7orf50;C7orf50	Promoter_Associated	7:1083296-1085050	N_Shore
cg24312719	0.834953	0.0362254	0.0856742	0.826498	EVI5	Promoter_Associated	1:93249515-93251378	S_Shore
cg17988546	0.939105	0.256923	0.189886	0.939704	MS4A13;MS4A13;MS4A13;MS4A13			Island
cg20404643	0.945958	0.257658	0.196784	0.941185	HCCA2			Island
cg07065453	0.957618	0.317374	0.208635	0.955149
cg21813265	0.969376	0.320292	0.220405	0.957962	RCC2;RCC2			N_Shelf
cg26174226	0.918011	0.257417	0.169106	0.888526
cg22424284	0.957238	0.25651	0.208337	0.965945	FAM46C
cg20071305	0.827212	0.115129	0.0783471	0.758512	DUT;DUT;DUT			S_Shelf
cg05504270	0.949588	0.241387	0.200745	0.943369	DHX38			S_Shelf
cg08304084	0.928896	0.293871	0.180065	0.929558	SALL1;SALL1			S_Shore
cg12000333	0.903951	0.225956	0.155132	0.904971
cg09667289	0.927343	0.247142	0.178674	0.921907	FMN1
cg13880779	0.928411	0.272274	0.179928	0.933201	NKX2-4			N_Shore
cg22723675	0.916165	0.290655	0.167928	0.949335				N_Shore
cg10230427	0.922492	0.243688	0.174286	0.9242	BAG2	Promoter_Associated	6:57038126-57038338	S_Shore
cg02849583	0.869298	0.231019	0.121102	0.888479	FSTL1
cg24118521	0.895971	0.250159	0.147843	0.87519	HTR2A;HTR2A
cg19276014	0.965229	0.35097	0.2172	0.957265
cg15842568	0.913765	0.175096	0.165938	0.928125				Island
cg09958879	0.874078	0.215691	0.126277	0.838967				S_Shelf
cg01794245	0.804334	0.0763816	0.0565763	0.673491	KIAA1688
cg26680097	0.951947	0.182296	0.204335	0.964313
cg20805133	0.906335	0.149719	0.158751	0.914797	PDCD1			N_Shelf
cg15640339	0.969145	0.328297	0.221792	0.957098	MYOM2
cg04234556	0.956613	0.277486	0.209324	0.932683				N_Shelf
cg23528142	0.945383	0.229529	0.198109	0.937322	C14orf70			S_Shelf
cg14470792	0.883457	0.1899	0.136187	0.901312
cg08128087	0.937192	0.319622	0.190027	0.914064		Promoter_Associated	1:33592549-33593492	S_Shore
cg23189692	0.87931	0.0916812	0.132158	0.909738	EIF4G1;EIF4G1;EIF4G1;EIF4G1;EIF4G1			N_Shelf
cg14491776	0.841044	0.126326	0.0941816	0.810494	SLC9A3			Island
cg27109912	0.845548	0.102317	0.0990213	0.862752
cg23697546	0.922425	0.269992	0.175951	0.930115	HOXC4;HOXC5;HOXC6;HOXC6	Unclassified_Cell_type_specific	12:54424046-54425649	N_Shore
cg22381352	0.927293	0.209148	0.180894	0.935611	CHD1L	Gene_Associated_Cell_type_specific	1:146741994-146742160
cg14996490	0.864002	0.178363	0.117805	0.907238	NOTCH4
cg07222309	0.919196	0.199965	0.173059	0.918042		Unclassified_Cell_type_specific	10:118924617-118924946	N_Shore
cg17174660	0.833777	0.142333	0.0878346	0.715332	ATP2C1;ATP2C1;ATP2C1;ATP2C1
cg03641492	0.93944	0.25487	0.193498	0.908165	SMOC2;SMOC2
cg08072862	0.865019	0.15302	0.119203	0.848135	CCDC42B			N_Shelf
cg03846283	0.898776	0.248401	0.152978	0.918428	SRR;TSR1
cg00532474	0.824759	0.149456	0.0789946	0.804385	PSTPIP2	Promoter_Associated	18:43651677-43652612	S_Shore
cg20097289	0.903633	0.178739	0.157895	0.886222	PTPN11
cg26807107	0.852139	0.128449	0.106454	0.885585	AQP8
cg14004271	0.891783	0.1828	0.146265	0.897846	SLC46A2			N_Shelf
cg21531689	0.924127	0.241088	0.178626	0.953318	DNPEP			S_Shore
cg10489463	0.848649	0.174732	0.103168	0.865663	LTBP1;LTBP1;LTBP1;LTBP1;LTBP1
cg02649698	0.902467	0.196169	0.157026	0.883767				S_Shore
cg10747192	0.965879	0.217391	0.220533	0.969908	MACROD1
cg06315390	0.824031	0.082479	0.0788659	0.843986	FAM118A;FAM118A	Promoter_Associated_Cell_type_specific	22:45704598-45704923	N_Shore
cg27183791	0.95546	0.390504	0.2103	0.962884	ANKRD11
cg07704981	0.884473	0.19434	0.139322	0.907854	NOS2;NOS2
cg18297538	0.956645	0.296404	0.211608	0.935378	TRIM31			Island
cg13077050	0.947535	0.306209	0.202645	0.959251	C11orf41			Island
cg09450467	0.976629	0.305197	0.231853	0.971509	SNORD83B;RPL3;RPL3;SNORD83A
cg06833102	0.911947	0.272616	0.167245	0.920452				S_Shore
cg19897113	0.871673	0.132549	0.127149	0.891421	MAN1C1
cg03355998	0.85705	0.125608	0.112534	0.883806	ZIC4;ZIC4;ZIC4			N_Shelf
cg05627441	0.876257	0.172679	0.131767	0.814105	2013-09-09			Island
cg04213384	0.852469	0.125811	0.108006	0.873177	FARP1
cg25353287	0.915571	0.177457	0.171128	0.911206	PKDCC
cg26202753	0.859511	0.162461	0.115156	0.793602
cg04168675	0.941143	0.339279	0.19682	0.934487	DOCK10
cg04305319	0.944789	0.268556	0.20051	0.929465
cg23496358	0.932822	0.268439	0.188592	0.895374
cg25504605	0.918557	0.26663	0.174433	0.936491	MTMR4			S_Shelf
cg06338697	0.924579	0.257777	0.180674	0.939358	PARD3
cg03648908	0.931035	0.298365	0.187154	0.954755	ITPR1;ITPR1;ITPR1
cg07455963	0.879363	0.274561	0.135496	0.871267	CYP2B6
cg13420845	0.970506	0.202954	0.226675	0.974762	FAM189B;FAM189B	Unclassified	1:155219819-155221422	Island
cg22775801	0.889563	0.239416	0.145738	0.90748				S_Shore
cg08488058	0.936943	0.290344	0.193162	0.917315	SLC9A9
cg22340762	0.87774	0.188724	0.134022	0.901639	RGL1
cg14071947	0.972944	0.33787	0.229636	0.952281	SURF4
cg24235613	0.907073	0.219949	0.163931	0.935829	VARS			S_Shore
cg24596998	0.932665	0.286212	0.189835	0.950865	C1orf115	Unclassified	1:220862984-220864239	N_Shore
cg00200653	0.867098	0.19783	0.124279	0.915189	RORA;RORA;RORA;RORA	Promoter_Associated	15:60883001-60883772	N_Shore
cg16525277	0.904086	0.271461	0.161275	0.837651
cg16542356	0.861757	0.162778	0.118987	0.873036	C7orf50;C7orf50;C7orf50			S_Shore
cg21593628	0.86895	0.208344	0.12621	0.878111	APBB2;APBB2;APBB2
cg10439246	0.883879	0.151321	0.141265	0.857392
cg25541708	0.861599	0.182139	0.11921	0.852791				S_Shore
cg21760381	0.937409	0.242419	0.195164	0.93552	ARHGEF10			Island
cg10043037	0.883202	0.173595	0.141085	0.898702	FERD3L			S_Shore
cg25026456	0.849848	0.157193	0.107739	0.69601
cg06478504	0.881798	0.22457	0.139833	0.908626	HDAC4
cg16384957	0.912197	0.164306	0.17029	0.889441		Unclassified_Cell_type_specific	11:1050673-1052607
cg05935571	0.939206	0.244577	0.197325	0.929987	ZNF860;OSBPL10	Unclassified	3:32021823-32023358	Island
cg23047077	0.948307	0.328899	0.206473	0.926617	CCDC111			S_Shelf
cg03559389	0.93453	0.264128	0.192848	0.947693	DIP2C			Island
cg02579469	0.897512	0.20987	0.155885	0.879398
cg18548797	0.896249	0.203031	0.154704	0.918971
cg08972582	0.923346	0.398315	0.181818	0.926416				Island
cg19714279	0.867124	0.152695	0.125689	0.879317	GBX2			Island
cg04988216	0.825957	0.151475	0.0845687	0.693992	ROR1;ROR1
cg11681321	0.87524	0.218416	0.134068	0.9251	ANXA2;ANXA2;ANXA2;ANXA2	Unclassified_Cell_type_specific	15:60682984-60683127
cg00929798	0.913109	0.426293	0.17207	0.883421	CALY			Island
cg05300184	0.968034	0.308667	0.227029	0.975145				Island
cg01875838	0.970582	0.35487	0.22963	0.978602	TMED1	Unclassified	19:10946013-10947783	S_Shore
cg00682090	0.926247	0.229523	0.185463	0.893485	C17orf85;C17orf85
cg19681357	0.979688	0.263904	0.238961	0.972818	LPHN1;LPHN1			Island
cg24117915	0.9012	0.18735	0.16049	0.924832	MMEL1	Unclassified_Cell_type_specific	1:2523019-2523192
cg13918042	0.922192	0.274979	0.181525	0.935199	LCOR;LCOR;LCOR			S_Shelf
cg24776350	0.930295	0.229621	0.189649	0.950768	KDM6B;TMEM88	Unclassified_Cell_type_specific	17:7757149-7757389	Island
cg09660878	0.857253	0.179634	0.116638	0.867284				S_Shore
cg13185188	0.86899	0.151404	0.128402	0.86793		Promoter_Associated	14:100680148-100681516	Island
cg10822665	0.90561	0.257277	0.165046	0.891103	ABR;ABR	Unclassified_Cell_type_specific	17:1028230-1028632	N_Shore
cg19468946	0.877413	0.37718	0.136922	0.897731	IKZF3;IKZF3;IKZF3;IKZF3;IKZF3;IKZF3
cg21493516	0.933992	0.332848	0.193548	0.93926	HOXC4	Unclassified_Cell_type_specific	12:54445573-54446110	Island
cg07635132	0.920681	0.24987	0.180348	0.932985	DCTPP1	Promoter_Associated	16:30440788-30442223	S_Shore
cg09981929	0.854196	0.124697	0.113887	0.807355		Promoter_Associated	10:82295233-82296677	Island
cg03790075	0.950288	0.286054	0.210034	0.928863	SEMA4G			S_Shelf
cg22522598	0.897059	0.23331	0.156917	0.904185	BRD4;BRD4	Gene_Associated_Cell_type_specific	19:15360871-15361030
cg18440871	0.971151	0.375695	0.231067	0.960579	RBM33
cg01797371	0.954128	0.208969	0.214127	0.960244		Unclassified	3:195577564-195579202
cg13860612	0.983011	0.413552	0.243078	0.972498	VAV2;VAV2
cg10544510	0.937469	0.287309	0.197561	0.923513
cg12500951	0.873562	0.216847	0.133787	0.888268
cg01801610	0.821991	0.118595	0.0823083	0.774184
cg18183817	0.95395	0.289126	0.21445	0.942268	FBLN2;FBLN2;FBLN2
cg01558040	0.908641	0.227301	0.169168	0.837166	VANGL1	Unclassified_Cell_type_specific	1:116184396-116185125	Island
cg08105378	0.90937	0.249843	0.169949	0.921753	HOMER3;HOMER3;HOMER3;HOMER3;HOMER3			N_Shore
cg08802652	0.935165	0.223044	0.19576	0.932439	C6orf64
cg23303311	0.871311	0.202324	0.131985	0.906076				S_Shore
cg26507521	0.931092	0.171696	0.191841	0.914735				Island
cg21105875	0.828502	0.0508161	0.0892977	0.763694	KDM5B			N_Shore
cg00769775	0.924287	0.250098	0.185105	0.917195		Promoter_Associated	12:125411692-125413012	Island
cg16701896	0.918601	0.249746	0.179708	0.922481				S_Shore
cg06597895	0.933031	0.290928	0.19414	0.917823	TGM4
cg22371591	0.884866	0.0869194	0.146013	0.823735	MSX1	Unclassified_Cell_type_specific	4:4860488-4860813	N_Shore
cg10410365	0.915801	0.308124	0.177006	0.931821	PALLD;PALLD;PALLD
cg25009842	0.888881	0.200091	0.150108	0.878196	ARID1B;ARID1B;ARID1B	Gene_Associated_Cell_type_specific	6:157505375-157505727
cg05387399	0.936231	0.260057	0.197517	0.932547		Unclassified_Cell_type_specific	10:124893753-124893863	N_Shore
cg10883064	0.96261	0.285714	0.224167	0.949058	MRC2			Island
cg19525780	0.976323	0.261454	0.237956	0.973903	C14orf80;C14orf80;C14orf80			N_Shore
cg08315145	0.876812	0.220515	0.138484	0.899657	INPPL1	Gene_Associated	11:71948915-71950164	N_Shore
cg03133118	0.929323	0.423748	0.191049	0.883382	AK5;AK5
cg05083852	0.947576	0.217391	0.209374	0.946854	CMIP			S_Shore
cg18883476	0.896817	0.215423	0.158685	0.847208	DPP6;DPP6
cg08379987	0.944436	0.294416	0.206342	0.957599	C13orf26
cg22708150	0.948903	0.353267	0.211027	0.959412	LY6G5C	Promoter_Associated	6:31648043-31649635	N_Shore
cg08985259	0.936776	0.255408	0.198932	0.931726	APOC3
cg00864568	0.872286	0.453172	0.134503	0.754283	PCGF3			S_Shore
cg01221209	0.879785	0.205427	0.142022	0.877653
cg27399957	0.93034	0.384757	0.192695	0.951379	HPS1;HPS1	Unclassified_Cell_type_specific	10:100207403-100207643
cg01731096	0.860379	0.200582	0.122758	0.856793	MOSPD3;MOSPD3;MOSPD3;MOSPD3			N_Shore
cg26253974	0.964675	0.334392	0.227127	0.96227	LQK1;FLVCR1;LQK1			N_Shore
cg08830672	0.967666	0.299167	0.23016	0.960471	ATP6V0D1			S_Shore
cg24145118	0.920264	0.288208	0.182769	0.907373
cg17163694	0.886687	0.248408	0.14923	0.896393
cg18620927	0.884783	0.172352	0.147339	0.879757
cg19118904	0.970054	0.336394	0.232611	0.977366	DNAJB6	Gene_Associated	7:157179591-157180440
cg20267580	0.899604	0.205534	0.162179	0.881943		Unclassified	1:85218628-85220166	Island
cg10860802	0.945901	0.269883	0.208498	0.959624	DPP6;DPP6;DPP6
cg13460850	0.944617	0.234889	0.207215	0.922881		Unclassified_Cell_type_specific	3:184301374-184302471	S_Shore
cg18881873	0.909757	0.226154	0.172411	0.880011		Unclassified_Cell_type_specific	20:52276627-52277695	Island
cg13387113	0.915041	0.208729	0.17773	0.919709	MXRA7;MXRA7;MXRA7
cg26979537	0.946069	0.194715	0.208812	0.93295	NAPA			N_Shore
cg17386250	0.955167	0.295879	0.218228	0.943418	SNED1
cg12305265	0.869457	0.12923	0.132572	0.84931	PARK2;PARK2;PARK2			N_Shore
cg26207909	0.876005	0.105793	0.139184	0.90704	CKB			N_Shore
cg15720535	0.966874	0.286897	0.230078	0.947782	AGPAT2;AGPAT2			Island
cg16493071	0.931948	0.202439	0.195173	0.916096	CACNA1H;CACNA1H	Unclassified_Cell_type_specific	16:1225119-1225155	N_Shelf
cg05299459	0.884697	0.197458	0.147933	0.885409
cg03443590	0.970004	0.379698	0.233294	0.963871	RPTOR;RPTOR
cg07762788	0.946789	0.276654	0.210229	0.925154	CDH1
cg01753252	0.97278	0.370214	0.236225	0.957787		Unclassified_Cell_type_specific	16:88757510-88757619
cg03897392	0.897858	0.264129	0.161309	0.859735				N_Shore
cg02886509	0.955477	0.255948	0.218971	0.965751	H19			S_Shore
cg15679052	0.82421	0.120798	0.0877708	0.62577				N_Shelf
cg20122488	0.897449	0.196356	0.161105	0.821405	MED9			N_Shore
cg08782022	0.958658	0.298512	0.222339	0.956263	MGRN1;MGRN1;MGRN1;MGRN1			N_Shore
cg04816798	0.954726	0.374724	0.218488	0.944835
cg17732216	0.835721	0.233831	0.0995185	0.791071	RPS6KA2
cg16179938	0.923378	0.249079	0.187202	0.922884	NFATC1;NFATC1;NFATC1;NFATC1	Unclassified_Cell_type_specific	18:77276196-77277812	N_Shelf
cg24184221	0.978889	0.302846	0.242757	0.956932	MED31;C17orf100	Promoter_Associated	17:6554374-6556054	Island
cg01812047	0.941531	0.318018	0.205559	0.948826	SLC6A9;SLC6A9;SLC6A9
cg14305383	0.953674	0.184388	0.217753	0.927875	ASB6;ASB6	Gene_Associated	9:132398986-132400335	N_Shelf
cg15235798	0.941015	0.236097	0.205134	0.949577				N_Shore
cg14350958	0.93887	0.327228	0.203011	0.961238
cg09191165	0.86401	0.133196	0.128191	0.836202	SVOPL;SVOPL			N_Shore
cg11021321	0.884926	0.164742	0.149115	0.909624	GNAS;GNAS;GNAS;GNAS;GNAS;GNAS;GNAS;GNAS			S_Shelf
cg07776993	0.979778	0.340868	0.243971	0.972723	ADCK5	Promoter_Associated	8:145596736-145597981	N_Shore
cg03953626	0.941037	0.252772	0.205249	0.927893	KIAA1949;KIAA1949	Promoter_Associated	6:30652289-30655443	N_Shore
cg14992035	0.972364	0.425299	0.236594	0.974304
cg19066520	0.842823	0.11355	0.107107	0.833198	CCDC50;UTS2D;CCDC50	Promoter_Associated	3:191046355-191047917	N_Shore
cg24751284	0.79766	0.093916	0.0619543	0.753419	APEX1;APEX1;APEX1			S_Shore
cg01383349	0.93939	0.257231	0.203687	0.93381	CREBBP;CREBBP			S_Shore
cg11789281	0.889249	0.263498	0.153553	0.88688
cg08836024	0.817799	0.113692	0.0821351	0.670628	RARS2;ORC3L;ORC3L			S_Shore
cg05650453	0.958026	0.314619	0.222406	0.96592	CAMTA1
cg10003032	0.890278	0.157384	0.154731	0.864577	USP42	Gene_Associated	7:6199668-6200517	S_Shore
cg21419585	0.913359	0.288297	0.177836	0.912922	FAM46C
cg04695233	0.944734	0.292736	0.209264	0.937535	GMDS
cg11045331	0.962752	0.183643	0.227534	0.934285	AGAP1;AGAP1
cg27665754	0.840454	0.203051	0.105297	0.866029
cg10550166	0.956097	0.359032	0.220959	0.962458	SLC12A6;SLC12A6;SLC12A6;SLC12A6;SLC12A6			N_Shore
cg27530576	0.939637	0.308063	0.204514	0.934954	SYNGAP1
cg10574718	0.874039	0.190006	0.13893	0.883065	CPOX			N_Shelf
cg01299579	0.834423	0.125215	0.0993447	0.882318	NOL10	Promoter_Associated_Cell_type_specific	2:10830497-10830747	S_Shore
cg15187223	0.935833	0.308823	0.200801	0.941678	RASA3	Unclassified_Cell_type_specific	13:114770009-114770132	N_Shelf
cg23668057	0.854359	0.128874	0.119349	0.881076	SYNGR2			N_Shore
cg09684846	0.881503	0.0891122	0.146497	0.883272	FAM18A			Island
cg01721569	0.903736	0.219288	0.168851	0.914663		Unclassified_Cell_type_specific	2:66809206-66810655	S_Shore
cg15712226	0.901384	0.203384	0.166722	0.915582	SNRPF			Island
cg03830273	0.893108	0.148384	0.15848	0.873193	DENND5A	Unclassified_Cell_type_specific	11:9287809-9287928	S_Shore
cg00064255	0.775262	0.0550266	0.0406633	0.842098	LRRC8C			S_Shore
cg23478547	0.971761	0.332549	0.237271	0.975193		Unclassified	11:69256847-69259657	S_Shore
cg21434530	0.935637	0.275802	0.201233	0.90793				S_Shore
cg16988262	0.869364	0.180971	0.135058	0.861548				S_Shore
cg03297163	0.975974	0.314167	0.241758	0.980468		Promoter_Associated_Cell_type_specific	7:2547843-2549053
cg10969997	0.885625	0.266634	0.151432	0.885774
cg16389456	0.977083	0.351759	0.243033	0.963102				S_Shore
cg18780627	0.831485	0.186762	0.0974531	0.827767
cg02891048	0.900187	0.243654	0.166158	0.907277	PARK7;PARK7
cg17706124	0.940884	0.375046	0.207015	0.937636	LRPAP1			S_Shore
cg20553577	0.935835	0.379569	0.202131	0.926826	COL4A2
cg27492928	0.93529	0.297908	0.201599	0.930737	MAP2K4
cg07910065	0.917476	0.290917	0.183893	0.925208
cg01948202	0.958252	0.336358	0.224723	0.952807	PARP14	Promoter_Associated	3:122397683-122400727	S_Shore
cg01967073	0.944991	0.28877	0.21149	0.936792	UPP1;UPP1
cg05758978	0.788534	0.0740619	0.0550999	0.798163	DDX56			S_Shore
cg00907505	0.911383	0.252333	0.177951	0.889376	ENPP7	Unclassified	17:77715297-77716881	N_Shore
cg13748755	0.853532	0.134024	0.120102	0.879367	RFPL2;RFPL2;RFPL2;RFPL2
cg19112021	0.929735	0.298769	0.196346	0.896545				Island
cg12288473	0.882104	0.180083	0.149057	0.947065	SALL4			S_Shore
cg17632299	0.922696	0.211646	0.189652	0.935043	LECT1;LECT1	Unclassified	13:53312898-53313948	N_Shore
cg23357526	0.939497	0.262875	0.206506	0.93594	COL23A1	Unclassified_Cell_type_specific	5:177790615-177790772
cg06359703	0.957759	0.391069	0.22478	0.969969				Island
cg00533340	0.88049	0.21114	0.147621	0.90672	CELSR1	Unclassified_Cell_type_specific	22:46757379-46757432	N_Shelf
cg25367206	0.937019	0.335071	0.204168	0.933267	SLC45A4	Unclassified_Cell_type_specific	8:142238807-142239066	S_Shore
cg25655084	0.908866	0.19242	0.17608	0.914715	PRNP;PRNP;PRNP;PRNP;PRNP			N_Shore
cg07576219	0.89254	0.224494	0.159827	0.894641	ACOT11;ACOT11			S_Shelf
cg00871381	0.906959	0.249184	0.174367	0.916175	ATCAY			N_Shore
cg14899357	0.852789	0.196334	0.120242	0.860091		Promoter_Associated	2:85152571-85154627
cg13284614	0.894973	0.181282	0.162432	0.907681	NT5DC2;NT5DC2;LOC440957	Unclassified_Cell_type_specific	3:52569028-52569356	N_Shore
cg18365383	0.967427	0.424939	0.2349	0.963295
cg18326642	0.933469	0.458308	0.200984	0.913463				Island
cg19047068	0.876185	0.177721	0.143705	0.87161	MMP28;MMP28			N_Shelf
cg08439880	0.891843	0.343941	0.159525	0.895675				N_Shore
cg20518446	0.904359	0.175022	0.172053	0.8939	AHNAK;AHNAK	Unclassified_Cell_type_specific	11:62314897-62315085	Island
cg22450991	0.828867	0.109978	0.0967213	0.781246				N_Shelf
cg07128900	0.985444	0.328573	0.253336	0.960828	MTSS1L	Gene_Associated	16:70714182-70715146	Island
cg18451274	0.879148	0.201925	0.147044	0.866344		Promoter_Associated	6:26233959-26234410
cg08052226	0.840626	0.129109	0.108544	0.886327	NFIX			N_Shore
cg27585222	0.907485	0.330605	0.175465	0.914303		Unclassified	2:114736486-114737750	S_Shore
cg14020052	0.926635	0.258381	0.194723	0.950303	HDAC4
cg20494738	0.908751	0.237501	0.17684	0.916636	NCOR2;NCOR2
cg22693994	0.817999	0.116479	0.0861244	0.647463	TARDBP
cg02175309	0.826546	0.160789	0.0947278	0.779566	NUBPL
cg26291848	0.895605	0.174091	0.163836	0.928124	EIF2C2;EIF2C2
cg18760835	0.954408	0.400873	0.22265	0.956472		Unclassified	6:5995984-5996933	Island
cg13422830	0.917223	0.266211	0.185526	0.923837
cg04507121	0.882557	0.247892	0.150991	0.901946	HAT1;HAT1			N_Shore
cg05230834	0.860973	0.164031	0.129449	0.886753	SAMD12;SAMD12
cg23107916	0.950743	0.27918	0.219367	0.959721
cg27049129	0.962523	0.354549	0.231168	0.936548	SDK1;SDK1
cg07093155	0.907799	0.287569	0.17654	0.915231	USP7			N_Shelf
cg03423077	0.934909	0.24658	0.203744	0.921872	LOC339524;LOC339524;LOC339524;LOC339524;LOC339524			S_Shore
cg16783478	0.928514	0.28353	0.197422	0.929213	GRIN2A;GRIN2A;GRIN2A
cg13738327	0.970103	0.374043	0.239072	0.964298	LRP5
cg22961278	0.911659	0.175673	0.180719	0.893803	PRDM8	Unclassified	4:81106938-81107094	S_Shore
cg10296799	0.883335	0.192774	0.152505	0.924484		Unclassified	3:195589066-195590581
cg24747866	0.927646	0.303127	0.196859	0.93545	STK32C			N_Shore
cg13334135	0.958304	0.34747	0.227573	0.964731				Island
cg17026763	0.8726	0.178225	0.141877	0.883055	NPHP4			S_Shelf
cg08979191	0.924076	0.238978	0.193476	0.914377	SEPT8;SEPT8;SEPT8;SEPT8			S_Shore
cg25412831	0.852433	0.131651	0.121835	0.810626	BDNF;BDNF;BDNF;BDNF;BDNF;BDNF;BDNF			Island
cg22156300	0.867428	0.175098	0.136935	0.885789	NAALADL2
cg14000282	0.917662	0.279135	0.187262	0.856682	C9orf98			S_Shelf
cg26427109	0.856324	0.167859	0.126068	0.886647	CD6	Promoter_Associated	11:60738953-60739421
cg16270399	0.922957	0.265944	0.192964	0.926795	LOC284276
cg26314534	0.908163	0.233881	0.17818	0.938126	KDM6B;TMEM88	Unclassified_Cell_type_specific	17:7757149-7757389	Island
cg13371870	0.894545	0.211653	0.164661	0.916971	EFCAB2;EFCAB2;EFCAB2
cg18282079	0.920166	0.272768	0.190402	0.940066	KIF26B
cg16573755	0.910569	0.273802	0.180876	0.8929				N_Shore
cg06080571	0.817497	0.0999494	0.0879409	0.779538
cg09452568	0.922218	0.230969	0.192682	0.919419	ESM1;ESM1
cg22749642	0.915043	0.19792	0.185638	0.887028	TSPAN4;TSPAN4;TSPAN4;TSPAN4;TSPAN4;TSPAN4;TSPAN4			N_Shore
cg02731042	0.922198	0.275034	0.192876	0.94115	L3MBTL4			S_Shore
cg01439572	0.935514	0.305508	0.206262	0.924125	MTOR;ANGPTL7
cg18540674	0.823755	0.0753068	0.0945176	0.84374	HOXC8	Unclassified	12:54404890-54405541	N_Shelf
cg15537788	0.894009	0.215784	0.164799	0.939268	SIPA1L3			N_Shelf
cg11672338	0.930798	0.216548	0.201622	0.911747	DIP2C			S_Shelf
cg21839504	0.976309	0.381108	0.247245	0.94754
cg26981651	0.907685	0.235723	0.178712	0.874169	RNF5;RNF5P1
cg18924324	0.9686	0.468031	0.239885	0.953729	PRDM13			S_Shore
cg13285600	0.952665	0.363653	0.223975	0.952015
cg01853276	0.921752	0.298094	0.193065	0.938948	UBXN2A	Unclassified_Cell_type_specific	2:24162241-24162664	N_Shore
cg04960258	0.957936	0.262301	0.229266	0.943939				N_Shore
cg09346993	0.87353	0.198793	0.144883	0.878036	STK19;STK19;STK19;DOM3Z			N_Shore
cg12691572	0.868169	0.118652	0.139522	0.850347	VTI1A
cg14325436	0.903226	0.14627	0.174644	0.914872	ABHD8			Island
cg11228165	0.959742	0.301615	0.231163	0.944758	EP400
cg25513665	0.914243	0.211139	0.185683	0.921398
cg27048388	0.912912	0.249675	0.184354	0.868425
cg07362800	0.835463	0.155221	0.106985	0.840963
cg08183724	0.842289	0.10815	0.113811	0.844556				S_Shore
cg00875805	0.960556	0.374258	0.232094	0.939731	MAML3	Unclassified_Cell_type_specific	4:140655440-140657159	Island
cg14089832	0.898672	0.211128	0.170234	0.871261				N_Shelf
cg20959189	0.782685	0.0766837	0.0542492	0.765504	ZBTB38	Unclassified_Cell_type_specific	3:141122580-141122745	S_Shore
cg06623935	0.804861	0.10489	0.076537	0.786799		Unclassified_Cell_type_specific	1:214158856-214159381	N_Shore
cg01540102	0.941158	0.260804	0.213021	0.943152	DOK4	Gene_Associated_Cell_type_specific	16:57506029-57506162
cg09866303	0.937882	0.203363	0.20975	0.951532	RREB1;RREB1;RREB1;RREB1			S_Shore
cg18440839	0.851684	0.130208	0.123639	0.878946	EIF2C2;EIF2C2
cg19969694	0.922176	0.251268	0.194252	0.934797	VPS18			N_Shore
cg25276892	0.777324	0.0917568	0.0494286	0.814324	TNRC6B;TNRC6B;TNRC6B	Promoter_Associated	22:40573013-40573382
cg24828620	0.927577	0.23685	0.199734	0.925072	ZPBP;ZPBP	Promoter_Associated_Cell_type_specific	7:50132066-50133331	Island
cg12363903	0.965949	0.306439	0.238134	0.951869				N_Shore
cg04249305	0.92056	0.231228	0.19277	0.930682	SFRS8	Unclassified	12:132196605-132197470	S_Shore
cg16208084	0.96032	0.276051	0.232549	0.942727	HSPB9;KAT2A	Unclassified_Cell_type_specific	17:40274680-40274839	Island
cg11620557	0.835259	0.142349	0.107524	0.733333	BCOR;BCOR			Island
cg26403494	0.931823	0.316897	0.204124	0.937336	C1orf131
cg12014181	0.948016	0.324524	0.220337	0.961578	DIP2C
cg22015277	0.884288	0.242176	0.156676	0.896433		Unclassified	11:66493752-66494641	N_Shore
cg03170262	0.843632	0.142197	0.116175	0.820285	PRICKLE2
cg21297493	0.840083	0.160609	0.112886	0.844317		Unclassified_Cell_type_specific	1:156357585-156358088	N_Shore
cg02822958	0.885665	0.246359	0.158469	0.938556	ATP6V1E2
cg08822897	0.959654	0.310557	0.232522	0.959773
cg14240768	0.915225	0.220649	0.18831	0.906832	RPS7	Promoter_Associated	2:3622472-3623993	N_Shore
cg22041137	0.859089	0.158712	0.132233	0.845644	RPL3;SNORD83B;RPL3
cg12965338	0.877059	0.135774	0.150246	0.904486				S_Shelf
cg11953245	0.921397	0.250596	0.194586	0.895148	C1orf35			S_Shore
cg00895174	0.90189	0.248639	0.175091	0.903868	BFAR			S_Shelf
cg23681616	0.823931	0.135426	0.0971605	0.775464		Unclassified_Cell_type_specific	17:70535718-70535950	N_Shore
cg16100845	0.858471	0.161186	0.131716	0.850333
cg27207597	0.934156	0.311252	0.207415	0.938006	RAB11FIP3;RAB11FIP3
cg26011534	0.981021	0.257963	0.25436	0.980583	LENG8			Island
cg14051973	0.855672	0.116556	0.129027	0.849578	MRPL23	Unclassified_Cell_type_specific	11:1973527-1973769	N_Shore
cg13074295	0.907865	0.264636	0.181305	0.91835				S_Shore
cg09734394	0.895194	0.677022	0.168651	0.908898				S_Shore
cg15563309	0.958764	0.32103	0.232445	0.954855	MUM1;MUM1			N_Shelf
cg25305259	0.923716	0.211476	0.197416	0.929561				N_Shore
cg16020346	0.833286	0.110525	0.107117	0.855918	C1orf187
cg20446334	0.775377	0.0563833	0.0493056	0.759117	BAIAP2;BAIAP2;BAIAP2;BAIAP2			S_Shore
cg19003326	0.890868	0.218775	0.164832	0.906244	ZSWIM6
cg03989273	0.850965	0.14557	0.125	0.877906	TCF7;TCF7;TCF7;TCF7;TCF7;TCF7;TCF7	Promoter_Associated	5:133467699-133468887
cg10667102	0.926549	0.212568	0.200654	0.941896		Unclassified_Cell_type_specific	19:1265244-1265658	N_Shore
cg20773588	0.949347	0.244749	0.223474	0.91167	EGFR;EGFR;EGFR;EGFR	Unclassified_Cell_type_specific	7:55133696-55134545
cg10076508	0.927678	0.290565	0.201828	0.937043				N_Shelf
cg03639396	0.928061	0.357423	0.202218	0.88838	DCUN1D2
cg09175843	0.968922	0.299037	0.243083	0.961774	PCBP1			Island
cg13775978	0.95033	0.25905	0.224492	0.944077				S_Shelf
cg01708711	0.969877	0.375725	0.244056	0.962987	YWHAG			Island
cg02611507	0.962427	0.344002	0.236698	0.970522	HLTF;HLTF	Unclassified	3:148803435-148804833	S_Shore
cg24928900	0.893218	0.196768	0.167535	0.850722	STXBP5;STXBP5
cg10464462	0.935856	0.287169	0.210268	0.924244	RFFL	Promoter_Associated	17:33415804-33417297	S_Shore
cg05797732	0.796937	0.131148	0.0714286	0.714616	WAC;WAC;WAC
cg20132581	0.940715	0.273611	0.215239	0.916792
cg26668837	0.798261	0.0965457	0.0727929	0.819563	STK33;STK33			N_Shore
cg04020590	0.911815	0.283552	0.186402	0.917465	GRTP1			S_Shelf
cg23891286	0.987391	0.355283	0.262078	0.967493	FAM20B			N_Shore
cg21408581	0.786416	0.085204	0.0611573	0.704663	RAB3GAP2	Gene_Associated	1:220393238-220393552
cg15975217	0.920533	0.331405	0.195327	0.915674	MAML3	Unclassified_Cell_type_specific	4:140655440-140657159	Island
cg12192884	0.889512	0.20469	0.164496	0.801238	NKD2
cg10343367	0.873143	0.190964	0.148298	0.87591	LOC732275	Unclassified	16:86373976-86375231
cg26144456	0.934801	0.293146	0.209977	0.939166	NXT2			N_Shore
cg11724557	0.819907	0.142767	0.0952811	0.783258	C14orf80;C14orf80;C14orf80			Island
cg08552167	0.940617	0.320129	0.216005	0.947887	INPP5A			N_Shelf
cg10986104	0.914286	0.444415	0.189693	0.888194	FARP1
cg04105726	0.965363	0.326337	0.240797	0.962827	LOC728661;CDK11B;CDK11B;CDK11B;CDK11B;CDK11B;CDK11B			Island
cg03653399	0.980224	0.440924	0.255679	0.97057	SLC45A4			S_Shore
cg20025630	0.80602	0.123696	0.0814932	0.723953	BAT5			N_Shore
cg23643835	0.971504	0.298046	0.247308	0.971614	2013-09-13			S_Shore
cg10431499	0.881747	0.216341	0.157568	0.862597
cg24630516	0.975954	0.382503	0.251777	0.972537	UVRAG
cg09377823	0.928098	0.316991	0.203967	0.948174
cg21486470	0.942218	0.309674	0.218119	0.948935		Unclassified	14:103011049-103011804	Island
cg07603685	0.779041	0.0810918	0.0550035	0.636742	YBX1
cg12034847	0.906922	0.209767	0.182922	0.924977	SLC22A23;SLC22A23	Unclassified	6:3279233-3281177
cg26365299	0.980022	0.526127	0.25606	0.974482	HOXA9			Island
cg02742455	0.917552	0.280884	0.193758	0.944534	SPTBN2
cg08762273	0.827734	0.145485	0.103986	0.64475	HIST1H4G			S_Shore
cg01316378	0.882007	0.159212	0.158278	0.902553
cg02568806	0.882323	0.331802	0.158594	0.866112	HS3ST3A1			S_Shore
cg05205842	0.856733	0.173242	0.133099	0.851226	KLF3
cg11273848	0.948976	0.274535	0.225401	0.971757				N_Shore
cg05236879	0.929109	0.315005	0.205617	0.92864		Unclassified_Cell_type_specific	15:60292455-60293123	S_Shore
cg22473613	0.87222	0.13444	0.148767	0.898115	GSK3A
cg16112237	0.815129	0.107527	0.0917024	0.842791	C11orf75
cg09467607	0.804527	0.0957873	0.0811225	0.727212	FEZ2;FEZ2	Promoter_Associated	2:36824476-36825775	S_Shore
cg09700054	0.925828	0.316943	0.202424	0.943586
cg06125903	0.952274	0.329705	0.228875	0.958686	CTSZ			S_Shore
cg12974138	0.913829	0.148325	0.190629	0.909684				N_Shelf
cg06061257	0.84071	0.17112	0.117547	0.822682	SDK2
cg27266381	0.973854	0.384083	0.250731	0.98025	PTP4A3;PTP4A3			Island
cg07482222	0.92132	0.298279	0.198204	0.905194				S_Shore
cg25407979	0.952581	0.354974	0.229498	0.953432	PLEKHA6
cg07443080	0.919763	0.225833	0.196869	0.943567				Island
cg16871561	0.892455	0.200244	0.169564	0.90109	SLC25A3;SLC25A3;SLC25A3	Promoter_Associated	12:98986534-98988336	N_Shore
cg13917433	0.888356	0.212772	0.165499	0.872183	GNL3;GNL3;GNL3;SNORD19			S_Shelf
cg01364755	0.933699	0.30312	0.210898	0.917184	ADARB2			S_Shore
cg21189611	0.957622	0.38543	0.234902	0.950785	C9orf3
cg10907727	0.847712	0.13622	0.125	0.794189	SYNCRIP;SYNCRIP;SYNCRIP;SYNCRIP;SYNCRIP;SYNCRIP
cg10061374	0.907265	0.258594	0.184582	0.889792
cg22617898	0.855294	0.154102	0.132651	0.868988	RAB3A			Island
cg16823466	0.940621	0.382544	0.217994	0.942366				S_Shore
cg20631820	0.903357	0.254959	0.18078	0.908373
cg06173481	0.855188	0.135053	0.13263	0.878006	NPR1			N_Shelf
cg06303168	0.795683	0.111617	0.0731347	0.781877	WIBG	Promoter_Associated	12:56322944-56325597	S_Shore
cg18441041	0.929887	0.200882	0.207345	0.921706	CUX1;CUX1;CUX1			S_Shore
cg22628608	0.816165	0.083166	0.0936962	0.628452	ADHFE1	Promoter_Associated	8:67350494-67352475	S_Shore
cg25469221	0.921355	0.283052	0.198893	0.96772	ZNF133;ZNF133			S_Shelf
cg16792183	0.91492	0.176519	0.192479	0.905396
cg00712965	0.86984	0.178662	0.147493	0.886623				N_Shelf
cg05424527	0.909767	0.22059	0.187427	0.926466	ATP2C2
cg05046717	0.812662	0.172502	0.0904195	0.720617	OSBPL11
cg15158031	0.858016	0.17442	0.135806	0.876752	ARID3A
cg10128806	0.874348	0.18583	0.152199	0.852797	FRAS1;FRAS1			N_Shore
cg16222491	0.964471	0.404876	0.242374	0.962132
cg23737626	0.809551	0.196273	0.0874921	0.77835	KCND3;KCND3
cg24820663	0.907146	0.238322	0.185138	0.880528	GPR158
cg13947137	0.98242	0.410803	0.260441	0.962498	DPP6;DPP6;DPP6
cg22352434	0.96208	0.29812	0.240227	0.95999	EIF3G			Island
cg01774894	0.934426	0.195932	0.212615	0.938961	LOC404266;LOC404266;LOC404266;LOC404266;HOXB6;LOC404266			N_Shore
cg09155462	0.902312	0.260095	0.180542	0.897871
cg02048922	0.946953	0.26289	0.225435	0.934237	BAI1			S_Shore
cg03719978	0.929683	0.221523	0.208171	0.925638	KDM6B;TMEM88			N_Shore
cg07894334	0.907996	0.259288	0.186515	0.910074	SOCS5;SOCS5			N_Shore
cg03055449	0.851562	0.135527	0.130148	0.850716	MUC1;MUC1;MUC1;MUC1;MUC1;MUC1;MUC1;MIR92B	Promoter_Associated	1:155162396-155165068	Island
cg18822137	0.794716	0.109946	0.0734259	0.613202	UBE2E3;UBE2E3
cg13557031	0.956278	0.2658	0.234995	0.950126	PPP2R4;PPP2R4;PPP2R4;PPP2R4
cg25932869	0.920095	0.351816	0.19882	0.890314	LRWD1	Unclassified	7:102107551-102108210	S_Shore
cg12531838	0.931285	0.315654	0.210021	0.939749	DIP2C			S_Shore
cg16334849	0.947071	0.314685	0.225821	0.958129
cg01099590	0.937677	0.181784	0.216459	0.934061	UNC5A
cg03502001	0.870391	0.24286	0.149199	0.881542
cg23514174	0.835133	0.156048	0.113971	0.823912	GTF2A1;GTF2A1	Unclassified_Cell_type_specific	14:81682933-81682985	N_Shelf
cg20252769	0.894225	0.211545	0.173121	0.885201	SUV420H1;SUV420H1
cg01930924	0.953182	0.316035	0.232079	0.950776
cg09380000	0.956405	0.335002	0.235336	0.956368	IQCE;IQCE
cg19602728	0.89487	0.200973	0.173882	0.873084				S_Shore
cg20706311	0.900162	0.441978	0.179207	0.848086	DIP2C
cg04816311	0.949826	0.328953	0.228944	0.960565	C7orf50;C7orf50;C7orf50			N_Shore
cg13596049	0.819284	0.110186	0.0984391	0.822852	FAM59A			S_Shore
cg04085771	0.920171	0.38495	0.199384	0.919383	C6orf226	Promoter_Associated	6:42857704-42859086	Island
cg09341015	0.894383	0.198342	0.173689	0.933814	CFTR
cg25810792	0.831719	0.10854	0.111136	0.879243
cg25354334	0.937145	0.31729	0.216588	0.920036	SPATA16
cg17271146	0.884813	0.274328	0.164349	0.905617	COPZ1	Promoter_Associated	12:54718137-54719386
cg15853812	0.907804	0.272648	0.187344	0.922316	KDM6B;TMEM88			N_Shore
cg12077963	0.926427	0.237107	0.205989	0.915946	ANKFY1	Promoter_Associated_Cell_type_specific	17:4079161-4080396
cg10107890	0.959333	0.249509	0.238958	0.947363		Unclassified	2:44313758-44315307	Island
cg02973057	0.949911	0.257065	0.229553	0.939313	SMTN;SMTN;SMTN			Island
cg08134829	0.955786	0.358406	0.235464	0.97092	TMEM52	Promoter_Associated	1:1850498-1851287	Island
cg25893560	0.937913	0.319332	0.217605	0.951112	KCNJ1;KCNJ1;KCNJ1;KCNJ1;KCNJ1	Unclassified_Cell_type_specific	11:128710018-128710425
cg07908197	0.849702	0.240549	0.129424	0.676481	YTHDF2	Promoter_Associated_Cell_type_specific	1:29068974-29069135
cg25371129	0.981802	0.277515	0.261534	0.981184	BAT2			Island
cg06423925	0.786022	0.1	0.0657545	0.565798	C10orf78;C10orf78			S_Shore
cg01561304	0.852864	0.175213	0.132742	0.925373	COL23A1
cg19423625	0.873201	0.202907	0.153087	0.892025	WDR18			N_Shore
cg23960088	0.977994	0.359805	0.257925	0.981002	AMACR;AMACR;AMACR;AMACR;AMACR;AMACR	Promoter_Associated_Cell_type_specific	5:34006867-34007111	N_Shore
cg05002314	0.956044	0.370636	0.236002	0.935726	CSTF1;CSTF1;CSTF1			S_Shore
cg27113665	0.909302	0.295934	0.189279	0.904576
cg00823110	0.796517	0.143224	0.0766169	0.773093	CMIP;CMIP
cg04468795	0.901537	0.350623	0.181686	0.902823	DDX50
cg08979261	0.814582	0.162328	0.0947418	0.850083
cg11437223	0.916561	0.247069	0.196789	0.881953	DPY19L1	Promoter_Associated	7:35077028-35078282	S_Shore
cg04365255	0.806106	0.159227	0.0863592	0.825012
cg26523649	0.927181	0.299489	0.207561	0.934639	ARHGAP8;PRR5-ARHGAP8;ARHGAP8			Island
cg02388378	0.93205	0.269794	0.212446	0.932308		Unclassified_Cell_type_specific	16:54968219-54969213	N_Shore
cg10790704	0.938566	0.347379	0.218964	0.964237	RPTOR;RPTOR			Island
cg08290943	0.802445	0.0867719	0.0828471	0.693033	SCARNA11;CHD4
cg12207120	0.824586	0.147303	0.105084	0.798677	SFTA3			N_Shore
cg14696311	0.933699	0.367766	0.214219	0.932103	RASA3			S_Shelf
cg14847626	0.75582	0.0980916	0.0364114	0.743131	NCOR2;NCOR2			N_Shore
cg00059879	0.758643	0.0754422	0.0392537	0.732133	GALK2;GALK2
cg08538186	0.946238	0.312884	0.226916	0.950508
cg24839386	0.901986	0.213319	0.182736	0.904002	UNC5B
cg08502239	0.919022	0.259256	0.199848	0.928445	RCVRN			Island
cg14180138	0.925639	0.383345	0.206676	0.922428				S_Shore
cg17764818	0.922259	0.259844	0.203326	0.927699
cg03646916	0.916931	0.369007	0.198063	0.898572	ZNF167;ZNF167	Unclassified	3:44595688-44597646	Island
cg09543819	0.854956	0.212104	0.136126	0.866001
cg13100118	0.881452	0.256792	0.162675	0.890438	CAPZB	Unclassified	1:19794821-19795397
cg06550177	0.955159	0.248305	0.236516	0.962097		Unclassified_Cell_type_specific	7:5469096-5469536	S_Shore
cg25510609	0.929286	0.310368	0.210643	0.910366	AKAP13;AKAP13;AKAP13	Promoter_Associated_Cell_type_specific	15:86232937-86233241
cg00477538	0.949568	0.335006	0.231032	0.949365
cg18272353	0.82664	0.336149	0.10812	0.821923				N_Shore
cg12105089	0.894247	0.256839	0.175738	0.933143	C7orf50;C7orf50;C7orf50	Unclassified_Cell_type_specific	7:1054027-1054193	S_Shore
cg16906346	0.911457	0.239308	0.192984	0.910995	KIAA0319;KIAA0319;KIAA0319;KIAA0319;KIAA0319	Promoter_Associated_Cell_type_specific	6:24645905-24646847	S_Shore
cg23807071	0.902725	0.31235	0.184295	0.928091	MAD1L1;MAD1L1;MAD1L1	Promoter_Associated	7:1980060-1980722	S_Shore
cg27325820	0.963973	0.386095	0.245551	0.93127
cg13496119	0.841819	0.10141	0.123471	0.850427
cg09688579	0.922184	0.24172	0.203863	0.932941	ADRBK1	Promoter_Associated	11:67034742-67036516	S_Shore
cg10008445	0.872556	0.201915	0.154254	0.894996
cg00701571	0.94156	0.399965	0.223263	0.932045	PKD1L2
cg04199615	0.895658	0.269071	0.177445	0.891725
cg12982259	0.816956	0.156978	0.0987654	0.723016	TAS2R3
cg10780890	0.85667	0.251188	0.138483	0.855347				S_Shore
cg05421799	0.914773	0.302381	0.19661	0.924413	HAT1;HAT1			N_Shore
cg11157235	0.83134	0.132302	0.113203	0.822072
cg25594736	0.938028	0.387024	0.21992	0.956442	SMAD3
cg07870633	0.944826	0.36252	0.226804	0.9197	C18orf55			S_Shelf
cg02766845	0.95562	0.390227	0.237646	0.955748		Promoter_Associated	6:28956010-28957008	Island
cg09144608	0.90827	0.292385	0.190575	0.911811	PRKCZ;PRKCZ;PRKCZ	Unclassified_Cell_type_specific	1:2098825-2098971
cg15429451	0.897515	0.253612	0.179821	0.915227
cg13244211	0.890285	0.219872	0.172672	0.911601	SNORA19;EIF3A
cg26956157	0.887183	0.192705	0.169576	0.898712	CBFA2T3			S_Shelf
cg07505018	0.924079	0.336192	0.206608	0.880846		Unclassified_Cell_type_specific	16:54968219-54969213	N_Shore
cg20181887	0.845808	0.0718143	0.128384	0.849637	CDK2AP1			N_Shore
cg11146691	0.968298	0.311581	0.250912	0.961215	SLC38A4;SLC38A4;SLC38A4;SLC38A4
cg16593027	0.91	0.290968	0.19267	0.925936	CEP72			S_Shelf
cg15363134	0.876181	0.181361	0.158852	0.871131	NFATC1;NFATC1;NFATC1;NFATC1;NFATC1	Promoter_Associated	18:77160813-77161217	S_Shore
cg08801479	0.957581	0.298902	0.240269	0.96002	NOTCH4			S_Shore
cg12563935	0.94349	0.302734	0.226207	0.942638	RGS9;RGS9;RGS9
cg00438071	0.913346	0.267357	0.196099	0.915333	DNAJA2	Promoter_Associated_Cell_type_specific	16:47005304-47005349	N_Shore
cg06841192	0.85981	0.223321	0.142758	0.868827	NDRG4;NDRG4;NDRG4			N_Shelf
cg07204662	0.88237	0.164783	0.165325	0.84492	ESRRA			N_Shelf
cg20168806	0.907241	0.263035	0.190208	0.902581		Unclassified_Cell_type_specific	6:10382679-10382848	N_Shore
cg00627029	0.96932	0.291201	0.252333	0.973811	KIF19	Unclassified	17:72321555-72323231	S_Shore
cg21447117	0.972794	0.409554	0.255816	0.975633	HOXA11;HOXA11AS			N_Shore
cg24636969	0.827851	0.0941848	0.110912	0.811198	ZNF704			S_Shore
cg24426733	0.913638	0.205308	0.196752	0.911273	ZSCAN20			S_Shore
cg07062312	0.928543	0.327012	0.211733	0.856292	KIAA1731			S_Shelf
cg24267283	0.960298	0.332201	0.24349	0.957889	SOX2OT			Island
cg07106394	0.871917	0.178408	0.155136	0.895873		Unclassified_Cell_type_specific	14:104372266-104372577
cg00077281	0.928557	0.256133	0.211948	0.936853	LIPC
cg09354487	0.931084	0.336959	0.214483	0.880899	CASZ1;CASZ1
cg07179329	0.919743	0.245563	0.203229	0.900653	CDH13
cg18507871	0.939793	0.347462	0.22329	0.916098
cg15720832	0.942937	0.43063	0.22648	0.923269	C1orf35			S_Shore
cg13589218	0.924419	0.234491	0.20807	0.931342	FOXK1			N_Shore
cg02828306	0.836486	0.106157	0.120211	0.860607	LOC221122
cg07787632	0.762069	0.0593065	0.0458943	0.730643	MYLK4
cg10004882	0.939889	0.264334	0.223786	0.934734	DOCK1
cg07018389	0.877814	0.162689	0.161743	0.852487	DUSP1			N_Shore
cg04864062	0.911276	0.235725	0.195266	0.90239	PHKB;PHKB
cg21214362	0.781656	0.108476	0.0657424	0.648456	DVL3			S_Shelf
cg18525352	0.9503	0.245558	0.234404	0.950446	NUAK1			S_Shore
cg21845633	0.908132	0.099345	0.19224	0.893244	TMEM88			N_Shore
cg12133962	0.808907	0.0945634	0.0931247	0.811963	PRDM16;PRDM16
cg24127748	0.893179	0.159287	0.177421	0.923919	CECR1;CECR1;CECR1
cg18396054	0.789727	0.0799466	0.0739935	0.74443	CUL5	Promoter_Associated	11:107878958-107880647	N_Shore
cg22872478	0.933578	0.269918	0.217853	0.928928	LYSMD2;LYSMD2			S_Shore
cg21202759	0.845302	0.139416	0.129598	0.856495		Unclassified_Cell_type_specific	2:241084914-241085839
cg14023009	0.895475	0.253839	0.179891	0.923778	ARHGEF10
cg04468776	0.870267	0.289778	0.154691	0.839429	PRM1
cg06329392	0.912801	0.249611	0.197274	0.906632		Unclassified_Cell_type_specific	13:40762005-40762487
cg11510586	0.845345	0.201256	0.129823	0.867683		Unclassified	9:72027094-72028500	Island
cg07902673	0.892436	0.189555	0.176931	0.879328	LMO4			N_Shore
cg01515802	0.893645	0.135765	0.178174	0.890553	LAIR1;LAIR1
cg05373251	0.985646	0.285714	0.270252	0.982244		Promoter_Associated	17:79450704-79452185	S_Shore
cg21165064	0.845805	0.202107	0.130415	0.875816				N_Shelf
cg10906729	0.95928	0.356997	0.244025	0.934906	LOC404266;LOC404266;HOXB6			N_Shelf
cg26896748	0.968411	0.345913	0.253165	0.959264	KCNQ1;KCNQ1
cg09265161	0.824681	0.147095	0.109453	0.754914				N_Shelf
cg01008433	0.902702	0.246042	0.187592	0.911346
cg07403865	0.92369	0.302805	0.208612	0.906917	BCL6			N_Shore
cg09173621	0.883733	0.213742	0.16876	0.896211	ARHGEF7;ARHGEF7;ARHGEF7
cg23752651	0.919108	0.314447	0.204182	0.913121	TNFRSF1A
cg20870000	0.902276	0.213667	0.187363	0.893637	TACC1
cg24450073	0.893012	0.231544	0.178237	0.896851		Unclassified_Cell_type_specific	21:47013159-47013244	S_Shelf
cg11697440	0.958793	0.296872	0.244089	0.969401	IFFO2			N_Shore
cg01698145	0.901367	0.287333	0.18667	0.901686				N_Shelf
cg25320763	0.931801	0.276916	0.217105	0.926306
cg04138361	0.826108	0.100836	0.111429	0.808469	COL11A2;COL11A2;COL11A2;COL11A2			N_Shore
cg22938135	0.958746	0.398855	0.244083	0.980372	CLTB;CLTB			N_Shore
cg15611151	0.875959	0.135722	0.161315	0.87128	HOXC4;HOXC5;HOXC6	Unclassified	12:54411351-54412742	N_Shore
cg21238257	0.95361	0.269656	0.239	0.955581	DCUN1D2
cg21584234	0.90336	0.229315	0.188764	0.899754		Unclassified	5:32709075-32710898	N_Shore
cg05942508	0.824486	0.166492	0.10994	0.860908	HTR3A;HTR3A;HTR3A	Unclassified_Cell_type_specific	11:113846909-113846943
cg16284674	0.975749	0.368015	0.261282	0.985141	ZNF511;TUBGCP2	Promoter_Associated	10:135123275-135123486	Island
cg04438661	0.769131	0.0928974	0.0547042	0.73822
cg01745275	0.933529	0.293333	0.219178	0.86039
cg03764092	0.935306	0.33783	0.220982	0.929359	TBXAS1;TBXAS1;TBXAS1;TBXAS1;TBXAS1;TBXAS1
cg08387538	0.802522	0.123932	0.0882048	0.744247	DLGAP2
cg10551329	0.820359	0.172593	0.106079	0.789982	PPT2;PRRT1;PPT2	Promoter_Associated	6:32120376-32123743	N_Shore
cg20979042	0.915223	0.292796	0.200992	0.926875				N_Shore
cg08448284	0.939846	0.275262	0.225699	0.918882	ATP2C1;ATP2C1;ATP2C1;ATP2C1
cg07796597	0.916227	0.91338	0.202089	0.91338		Unclassified_Cell_type_specific	10:11379495-11379952
cg26014538	0.952805	0.25	0.238806	0.922859	ZIC1			N_Shore
cg10160614	0.968914	0.328516	0.25504	0.962376				S_Shelf
cg01857475	0.954263	0.368069	0.240494	0.973143	TXNRD1;TXNRD1;TXNRD1;EID3;TXNRD1;TXNRD1	Promoter_Associated	12:104697065-104698182	N_Shore
cg26101485	0.877558	0.229468	0.163833	0.911345		Unclassified_Cell_type_specific	8:142264333-142265082	S_Shore
cg11320517	0.96079	0.247568	0.247176	0.974681	LENG8			Island
cg26549114	0.912196	0.269484	0.198601	0.911156
cg18564167	0.870521	0.275492	0.156937	0.869191	LRRC1
cg02466008	0.878049	0.242221	0.164497	0.888469	TRIO
cg00133629	0.799431	0.0933459	0.0858957	0.741479	LEPROTL1;LEPROTL1
cg25072880	0.919697	0.302971	0.206239	0.910934	PEBP4			N_Shelf
cg23169883	0.863619	0.180311	0.150177	0.880108	ADAMTS14;ADAMTS14			S_Shelf
cg07731639	0.843975	0.17398	0.130562	0.883574	DNAJC24
cg16659284	0.866968	0.134503	0.153564	0.86216	SNX29	Unclassified	16:12188258-12190000
cg27509381	0.903526	0.211297	0.190163	0.898097	C1QBP	Promoter_Associated	17:5341894-5343803	S_Shore
cg12030226	0.902926	0.265871	0.18966	0.933783
cg04865841	0.919378	0.313201	0.206159	0.916535	WDR8	Promoter_Associated	1:3566030-3567323	Island
cg06213598	0.827285	0.19051	0.114151	0.791005	ABCA9
cg12905252	0.947706	0.330906	0.234639	0.931794	PRDM16;PRDM16			S_Shore
cg05434641	0.881727	0.23667	0.168668	0.857452		Unclassified	16:56390027-56391514
cg24371114	0.900761	0.139372	0.187729	0.892121	CCDC149;CCDC149
cg01396065	0.809105	0.114101	0.0960799	0.860654		Unclassified	3:193788099-193789448	S_Shore
cg13992728	0.928623	0.325639	0.215614	0.91822
cg02813298	0.971531	0.332503	0.258559	0.9717	CFD			Island
cg23880703	0.888777	0.271903	0.175845	0.898125
cg23286105	0.966028	0.452628	0.253104	0.961552	MYOM2			Island
cg10426422	0.907259	0.228138	0.194479	0.917674	B3GALT4;RPS18			N_Shore
cg24385450	0.969123	0.320074	0.256367	0.967228	NOP14	Promoter_Associated	4:2956291-2957793	Island
cg14848469	0.893054	0.224559	0.180319	0.900698				Island
cg09047734	0.84623	0.110142	0.133584	0.880264		Unclassified_Cell_type_specific	16:85202066-85202258	N_Shore
cg05129479	0.903794	0.217746	0.191193	0.851699	HLA-B			Island
cg02514003	0.868384	0.180247	0.155798	0.815686
cg11025519	0.799715	0.142621	0.087146	0.771853	GTF2H3;EIF2B1			S_Shore
cg14182974	0.774073	0.0859573	0.0616402	0.801578	RCL1			N_Shore
cg26678605	0.980676	0.396396	0.268263	0.984522				N_Shore
cg10082647	0.973554	0.329068	0.261183	0.973474	C12orf23			N_Shore
cg17400476	0.947308	0.297462	0.23505	0.957272				N_Shore
cg23830780	0.917748	0.296942	0.205522	0.884315
cg04500730	0.843619	0.15119	0.131399	0.85112	PRDM16;PRDM16
cg05702978	0.763363	0.0818396	0.0512006	0.692456	ST5;ST5;ST5
cg11758861	0.759861	0.0275313	0.0478093	0.793454	NFIX			Island
cg16848712	0.942831	0.275857	0.230814	0.942082	SLC38A2	Promoter_Associated	12:46766844-46767993	S_Shore
cg00081799	0.928313	0.210917	0.216326	0.939153	ACOT7;ACOT7;ACOT7;ACOT7	Unclassified	1:6390329-6392291
cg08807892	0.941655	0.330314	0.229859	0.939287		Promoter_Associated	2:162100747-162101462	N_Shore
cg20116099	0.901189	0.28241	0.18941	0.880811
cg00696472	0.921483	0.303972	0.209719	0.899959	FAAH
cg18877271	0.873004	0.242675	0.161323	0.891513	TNNT3;TNNT3;TNNT3;TNNT3			S_Shore
cg07509992	0.914778	0.285822	0.203142	0.904162				Island
cg15866021	0.957981	0.281631	0.246377	0.959967	VWF
cg11058904	0.95571	0.315961	0.24411	0.946858	ANO1;ANO1
cg03630736	0.850022	0.123176	0.138445	0.833678	SRP68	Promoter_Associated	17:74067594-74069322	N_Shore
cg07680042	0.834595	0.226391	0.123176	0.668026	MICAL2
cg22609722	0.894816	0.276254	0.18342	0.909968	C5orf15
cg07621645	0.90071	0.153726	0.18935	0.905317	ARHGAP15
cg11781718	0.768392	0.108243	0.0570555	0.753103	HIST1H4E	Promoter_Associated	6:26204282-26205450	N_Shore
cg00741954	0.949376	0.266481	0.238069	0.952132	GMDS
cg02281577	0.956801	0.42428	0.245495	0.947014	ABHD2;ABHD2
cg13814593	0.843173	0.199215	0.131878	0.841779	IQCA1
cg24317647	0.823231	0.141091	0.112094	0.861741				N_Shore
cg02015348	0.802214	0.166442	0.0911382	0.700559	HNRPLL;HNRPLL			S_Shore
cg24201793	0.916544	0.111518	0.205493	0.943943	MBOAT2			S_Shore
cg05540133	0.961541	0.403919	0.250538	0.96213	CBFA2T3;CBFA2T3
cg11552640	0.789609	0.133714	0.0786067	0.726763	SH3RF1
cg19432505	0.918719	0.267077	0.207734	0.88774	ASB5
cg09093150	0.918287	0.246864	0.207384	0.915828		Unclassified	5:32709075-32710898	N_Shore
cg01670677	0.897564	0.245907	0.186683	0.896777	PHOX2A	Unclassified_Cell_type_specific	11:71955056-71955381	Island
cg21323028	0.780749	0.111504	0.069884	0.79216	UBR3
cg21547190	0.958568	0.432369	0.247711	0.943676	CEBPA;LOC80054			Island
cg11576486	0.966827	0.403601	0.255976	0.96962	LPCAT1
cg18646207	0.93857	0.151241	0.22772	0.93625	VAX1;VAX1	Unclassified_Cell_type_specific	10:118897741-118897867	Island
cg04977528	0.837169	0.178116	0.126337	0.837661	HEYL
cg14513730	0.918659	0.416979	0.207879	0.930351	INPP5A			N_Shore
cg01904183	0.880813	0.255084	0.17006	0.906725	TRAM1L1			Island
cg13707793	0.982901	0.398027	0.272218	0.968985	CXXC5			N_Shelf
cg15515258	0.947716	0.361867	0.237046	0.937669				S_Shore
cg24755515	0.846989	0.0964626	0.136508	0.804984
cg11024341	0.916402	0.237816	0.205972	0.898791				S_Shelf
cg20768122	0.844119	0.149609	0.133713	0.874779	BACH2;BACH2
cg03614649	0.94859	0.423129	0.238299	0.937352	AFG3L1;CENPBD1;AFG3L1;AFG3L1			N_Shore
cg02592525	0.972452	0.419821	0.262175	0.971832				N_Shelf
cg21463368	0.896894	0.241321	0.186657	0.91869	RPS6KA2
cg21648376	0.859264	0.178732	0.149113	0.870231	CASQ2;CASQ2
cg26796283	0.871676	0.235452	0.161528	0.924419	MSX2	Unclassified_Cell_type_specific	5:174151012-174151637	N_Shore
cg11519760	0.982413	0.346236	0.272271	0.978957	DLL1			Island
cg13544455	0.914023	0.309044	0.203992	0.895095
cg05283335	0.925087	0.320713	0.215067	0.93891	SEMA3A
cg08219183	0.906875	0.296062	0.196859	0.852369	ARL2BP			S_Shelf
cg27344430	0.915526	0.232748	0.20552	0.892612
cg20822337	0.875709	0.246773	0.165714	0.910546				N_Shelf
cg12258785	0.966913	0.25425	0.256932	0.963355	THRB;THRB;THRB			Island
cg20889818	0.906907	0.295791	0.196933	0.892025				S_Shore
cg07702693	0.982802	0.486953	0.272864	0.976156
cg12002260	0.972938	0.278417	0.263005	0.968131	MYL12A	Promoter_Associated	18:3245471-3249040	Island
cg21176603	0.826026	0.111465	0.116111	0.827108	FSTL4
cg18236877	0.940884	0.363947	0.230983	0.93342	CASZ1;CASZ1
cg25018208	0.764809	0.108422	0.0549561	0.692574	RNF8;RNF8
cg18516158	0.873241	0.171866	0.163482	0.897314		Unclassified_Cell_type_specific	5:76939065-76939859	N_Shore
cg03074188	0.910745	0.210672	0.201002	0.892326		Unclassified_Cell_type_specific	8:37557298-37558262	N_Shore
cg03835801	0.871128	0.173091	0.161404	0.874148	C17orf96;C17orf96	Unclassified_Cell_type_specific	17:36828029-36828285	N_Shore
cg14575854	0.806095	0.13021	0.0963781	0.773475	GRB7;GRB7
cg16043357	0.959387	0.255887	0.249709	0.962199	VAX1;VAX1			Island
cg02605760	0.860558	0.210368	0.150884	0.853351	NSUN5;NSUN5;NSUN5;NSUN5	Promoter_Associated	7:72722237-72723186	S_Shore
cg18229049	0.895486	0.272761	0.185849	0.848353	NXN
cg05939956	0.7996	0.0992908	0.0900196	0.718067	TIA1;TIA1
cg24437089	0.934663	0.315606	0.225101	0.914715	OPCML	Unclassified	11:132947916-132949365	N_Shelf
cg20901464	0.914628	0.249861	0.205128	0.9021				S_Shelf
cg12150039	0.9479	0.325765	0.238457	0.941343	GRAMD1A;GRAMD1A			N_Shore
cg14303972	0.78837	0.149229	0.078958	0.772466
cg02714192	0.956538	0.35569	0.247157	0.94992	NFATC1;NFATC1;NFATC1;NFATC1;NFATC1			Island
cg17910813	0.925897	0.233549	0.21655	0.934003	MEIS3;MEIS3	Unclassified_Cell_type_specific	19:47922627-47923460	N_Shore
cg07079231	0.775561	0.0744256	0.0662393	0.653364	DNAH3;TMEM159	Promoter_Associated	16:21167980-21171253	N_Shore
cg15779785	0.821882	0.128049	0.112613	0.818646	CACNA1C;CACNA1C;CACNA1C;CACNA1C;CACNA1C;CACNA1C;CACNA1C;CACNA1C;CACNA1C;CACNA1C;CACNA1C
cg22692725	0.845288	0.282903	0.136022	0.852991	GNL3;GNL3;GNL3;SNORD19			S_Shelf
cg00269245	0.869062	0.183387	0.15981	0.877802	NUP93	Gene_Associated_Cell_type_specific	16:56857799-56858648
cg04036049	0.820358	0.120558	0.111117	0.863845	MBD6	Gene_Associated_Cell_type_specific	12:57923623-57923832
cg23060747	0.900709	0.235944	0.191482	0.91389
cg23475112	0.954229	0.325529	0.245026	0.966727	SLC22A5
cg20293650	0.857862	0.216341	0.148705	0.855923		Unclassified_Cell_type_specific	6:16180026-16180728
cg19220719	0.92193	0.292377	0.212851	0.881249		Promoter_Associated_Cell_type_specific	10:77532064-77532603
cg01574912	0.947025	0.37071	0.238024	0.948524				N_Shelf
cg01915283	0.911906	0.256386	0.20302	0.920455	SNORD83A;SNORD83B;RPL3;RPL3
cg00592643	0.942171	0.307772	0.233289	0.942377	BTBD3			N_Shore
cg07766743	0.796061	0.11176	0.0872	0.668756	EPHX2	Promoter_Associated	8:27347952-27349739	N_Shore
cg21032013	0.964875	0.291407	0.256131	0.968423	BRD1			Island
cg00102685	0.827815	0.227705	0.119083	0.69332				N_Shelf
cg15838301	0.961698	0.296454	0.252987	0.959194	SORCS2
cg25714865	0.935065	0.269354	0.22641	0.935157		Unclassified_Cell_type_specific	7:5648098-5648222	S_Shore
cg03736795	0.918933	0.291492	0.210331	0.920127				S_Shore
cg25433760	0.862494	0.193852	0.153917	0.860603				N_Shelf
cg17046890	0.914169	0.251789	0.205651	0.901738	HOXB8	Unclassified	17:46689885-46692548	Island
cg02956460	0.816017	0.080783	0.107514	0.780505				Island
cg16114141	0.774382	0.0488	0.0659525	0.744599	C6orf115			S_Shore
cg05753693	0.929173	0.325575	0.220769	0.93737	MSRA;MSRA;MSRA			S_Shore
cg17618327	0.942895	0.281657	0.234583	0.944781	MAD1L1;MAD1L1;MAD1L1	Unclassified	7:2143141-2144622
cg00255882	0.784645	0.0758772	0.0763397	0.745763	WDR33;WDR33;WDR33	Promoter_Associated	2:128567836-128569667	S_Shore
cg20281729	0.796296	0.0907622	0.0879979	0.730996	CSNK2B			S_Shore
cg24526056	0.898531	0.159139	0.19039	0.899412	HAVCR1;HAVCR1
cg19362874	0.906105	0.312123	0.197973	0.907706		Promoter_Associated	6:3053446-3054329
cg08313638	0.799796	0.0665019	0.0917286	0.744175	DHTKD1	Promoter_Associated	10:12110438-12111741	N_Shore
cg12850379	0.939502	0.316539	0.231458	0.94394	TCEA1;TCEA1			S_Shore
cg26558435	0.924149	0.373345	0.216131	0.955066	ANO9			Island
cg25039830	0.847819	0.235242	0.139832	0.860865	UTP23
cg21545611	0.928729	0.311462	0.220765	0.957089	NLGN4X;NLGN4X			Island
cg21164300	0.91563	0.298437	0.20784	0.908835				N_Shelf
cg24404878	0.915915	0.273461	0.208286	0.92977	CARD11
cg02252870	0.753837	0.0827537	0.0462159	0.704501				S_Shelf
cg03983476	0.794446	0.132594	0.0869521	0.781981	NOL10	Promoter_Associated_Cell_type_specific	2:10830497-10830747	S_Shore
cg08628431	0.870325	0.258614	0.162896	0.88458	TRIO
cg19950069	0.843324	0.146842	0.135934	0.863608	C17orf101;C17orf101	Gene_Associated	17:80372196-80373359	N_Shore
cg06053173	0.953439	0.359231	0.246075	0.966915	SLC25A36;SLC25A36
cg21163347	0.92244	0.32695	0.215076	0.917047	SLC6A3
cg02303677	0.909943	0.311689	0.202588	0.927729	TACR2
cg04105014	0.970997	0.338051	0.26367	0.966901	SYPL1;SYPL1	Promoter_Associated	7:105752223-105753558	S_Shore
cg11606261	0.756208	0.065811	0.0489531	0.696881	SP1;SP1	Promoter_Associated	12:53775334-53776683	S_Shore
cg25591377	0.783809	0.105798	0.0766067	0.647736	MIR1288;PIGL
cg26370078	0.895953	0.208888	0.188892	0.879875	MUL1			N_Shelf
cg13402936	0.86055	0.230981	0.153504	0.823465				N_Shelf
cg25495024	0.872214	0.186931	0.165189	0.89299	STX8
cg25310447	0.974009	0.481029	0.267007	0.94388	SLC19A1	Gene_Associated_Cell_type_specific	21:46957183-46957751	Island
cg25311335	0.802858	0.159314	0.0959657	0.804031
cg14170172	0.912818	0.311598	0.205928	0.871124	DNMT3L;DNMT3L			N_Shelf
cg03755748	0.962872	0.393403	0.256002	0.944345	BANP;BANP	Promoter_Associated_Cell_type_specific	16:87996629-87997495
cg27416957	0.79183	0.104181	0.0850009	0.702848	DDX17;DDX17
cg04689606	0.923121	0.28176	0.216298	0.940787	VWA2
cg04503318	0.921651	0.33817	0.214836	0.925847	CELA2A
cg15046712	0.900025	0.200298	0.193216	0.933584
cg19380361	0.949444	0.294532	0.242672	0.95781	ZNF592	Promoter_Associated	15:85290801-85292638	N_Shore
cg10350880	0.870949	0.163983	0.164179	0.88505	EPHB4	Unclassified	7:100423164-100424357	N_Shore
cg05115862	0.986699	0.401708	0.27994	0.976948
cg20141578	0.969037	0.404981	0.262286	0.957087	BCL2L14;BCL2L14;BCL2L14	Unclassified	12:12224937-12225486
cg22644320	0.897136	0.2672	0.190398	0.933599	RPTOR;RPTOR
cg27000934	0.916623	0.274521	0.209951	0.909024	AFF1;AFF1
cg00436496	0.96196	0.339354	0.255307	0.962274				S_Shore
cg19254426	0.929147	0.294414	0.2226	0.928766				S_Shelf
cg26880963	0.784499	0.120185	0.0779643	0.733203	RAVER2			N_Shore
cg00033915	0.950239	0.411566	0.243757	0.931076	ARHGEF18;ARHGEF18			N_Shore
cg27298420	0.968336	0.394973	0.261962	0.922764
cg10118513	0.969976	0.401129	0.26365	0.989372		Unclassified	14:100632668-100633242
cg17247873	0.982447	0.429898	0.276133	0.961938
cg20892245	0.753725	0.0641759	0.0474259	0.71894				N_Shore
cg20876028	0.85138	0.163959	0.145132	0.798423	MTHFD1L
cg03031988	0.818944	0.0965831	0.1127	0.723419	BAT1;BAT1			S_Shore
cg17627829	0.907961	0.381432	0.201777	0.916277	HCG18;HCG18			N_Shore
cg19636411	0.820014	0.166996	0.113853	0.707332	METAP2
cg07211044	0.899046	0.249076	0.192886	0.901821	TOX	Promoter_Associated	8:60032510-60033159	S_Shore
cg14216870	0.947906	0.330859	0.24175	0.941976	ATP10A			Island
cg22546686	0.96278	0.427589	0.256635	0.983395				S_Shore
cg27372452	0.84272	0.184103	0.136592	0.878393
cg16723716	0.933284	0.270391	0.227195	0.900099				S_Shelf
cg19301303	0.78989	0.0969152	0.0838935	0.736199	SEC24D
cg22718140	0.93608	0.385035	0.230085	0.963234	TEKT3
cg10864200	0.921274	0.339114	0.215325	0.94064	PCGF3			N_Shelf
cg22251148	0.933278	0.352372	0.227329	0.941494				N_Shore
cg02789515	0.824683	0.158113	0.118813	0.855443	WSB1;WSB1			N_Shore
cg25789370	0.852844	0.221959	0.147041	0.878832	FGFR1OP;FGFR1OP			S_Shore
cg14375923	0.879842	0.262903	0.174056	0.897801				N_Shore
cg03254534	0.762435	0.0848107	0.0566535	0.700549	MALT1;MALT1			S_Shelf
cg18805164	0.783978	0.0871302	0.0782175	0.766631	SNX26	Unclassified	19:36265655-36267172	N_Shore
cg02007288	0.784404	0.157148	0.0786699	0.643659	GTF2E2			N_Shore
cg19608357	0.972041	0.275321	0.266323	0.967474	KDM4B	Unclassified	19:5031218-5032809	N_Shore
cg15027433	0.934465	0.25366	0.228754	0.938314	ADSS			S_Shore
cg11945507	0.890953	0.334967	0.18527	0.892207	SLC45A4			S_Shore
cg15864104	0.915207	0.28733	0.209543	0.945946	FECH;FECH	Promoter_Associated	18:55253072-55254579	S_Shore
cg06997767	0.803743	0.161215	0.0980861	0.801688	TRPS1
cg26245549	0.947802	0.277824	0.2422	0.926149	DIP2C
cg20704819	0.943409	0.396677	0.237862	0.921438	GABBR1;GABBR1;GABBR1
cg12600530	0.770374	0.0994122	0.0648389	0.678181	RASA1;RASA1
cg23625084	0.966516	0.434298	0.260982	0.957208	TBXAS1;TBXAS1;TBXAS1;TBXAS1;TBXAS1;TBXAS1
cg24749559	0.854743	0.184614	0.149235	0.871602
cg20675505	0.92147	0.27735	0.216028	0.90328	MSC	Promoter_Associated	8:72756604-72757097	S_Shore
cg06958453	0.957594	0.297108	0.25223	0.962564	KCNB2
cg01738022	0.86	0.243316	0.154646	0.868393	ADCY9	Unclassified_Cell_type_specific	16:4012669-4013695	N_Shelf
cg18088494	0.884766	0.218051	0.179419	0.872545		Unclassified_Cell_type_specific	1:16493756-16494825	Island
cg12747584	0.940401	0.338515	0.235083	0.942239
cg08959396	0.882377	0.240656	0.177153	0.916195	C16orf73;C16orf73	Unclassified_Cell_type_specific	16:1922062-1922394	Island
cg08422497	0.935601	0.31427	0.230382	0.947586	JAKMIP3			S_Shore
cg17947175	0.93822	0.277876	0.23301	0.951508				N_Shore
cg13880726	0.892796	0.254266	0.187592	0.861604	MAD1L1;MAD1L1;MAD1L1			S_Shore
cg18012082	0.957498	0.335283	0.252307	0.958987				Island
cg16400350	0.870588	0.175235	0.165409	0.873144				S_Shelf
cg21430465	0.956874	0.413331	0.251707	0.956036
cg07304015	0.746982	0.0914286	0.0418291	0.681596	MTCH2			S_Shore
cg06526980	0.931771	0.280742	0.22666	0.928068	AGAP1;AGAP1
cg26717763	0.873689	0.151097	0.168655	0.808784				S_Shore
cg00035316	0.935077	0.335615	0.230161	0.958042	HOXD8			Island
cg18089519	0.951553	0.264541	0.246673	0.957059	TALDO1
cg25379549	0.916135	0.322949	0.21127	0.9091	ADARB2
cg00382572	0.938584	0.326556	0.233739	0.942861	KCNQ1;KCNQ1
cg12601576	0.866896	0.215006	0.162057	0.891336	GAK			N_Shore
cg13466180	0.946787	0.290267	0.241972	0.955646	CALR			N_Shore
cg08333858	0.936605	0.313397	0.231808	0.925643				Island
cg19958736	0.880839	0.242003	0.176236	0.913191	CCDC3
cg25515450	0.832968	0.205024	0.128424	0.850317				N_Shelf
cg16513079	0.759461	0.0677177	0.0550459	0.612121	NCRNA00171
cg08522426	0.931028	0.331015	0.226626	0.89071				N_Shelf
cg06293983	0.878451	0.29231	0.174051	0.867371	ARHGEF6;ARHGEF6	Promoter_Associated_Cell_type_specific	X:135862942-135863317
cg11105872	0.906531	0.293286	0.20217	0.906212	FOXP1;FOXP1
cg14119493	0.908793	0.276894	0.204432	0.903417
cg16411445	0.906725	0.247686	0.202386	0.910247	NCRNA00114
cg11944462	0.81871	0.145289	0.114379	0.855234
cg08089449	0.769278	0.100413	0.0649583	0.675352		Unclassified_Cell_type_specific	11:9384563-9384875	N_Shore
cg19119609	0.948592	0.346835	0.244318	0.95713				Island
cg21331791	0.939319	0.385028	0.235057	0.931865	MCF2L;MCF2L			N_Shelf
cg24588891	0.954921	0.250277	0.250669	0.955331	ARPC4;ARPC4;ARPC4			N_Shelf
cg07777115	0.862534	0.322127	0.158326	0.86633	CEP72			S_Shore
cg16703008	0.846539	0.180862	0.142363	0.859637	ALK
cg11231291	0.936433	0.361241	0.232442	0.938927	C1orf87			S_Shore
cg04197086	0.934154	0.252339	0.230164	0.938613				N_Shore
cg14683138	0.953557	0.284542	0.249574	0.948372	ILF3;ILF3;ILF3;ILF3;ILF3
cg20090482	0.944011	0.408498	0.240141	0.953812	TUBGCP2
cg13674495	0.787616	0.12001	0.0838167	0.719385	GOLGA1			N_Shelf
cg02282640	0.963409	0.298043	0.259648	0.962838	CMIP;CMIP
cg26450801	0.893947	0.278621	0.190205	0.902087	SNTG2
cg11773558	0.867106	0.314738	0.163399	0.900392	ZNF681	Promoter_Associated	19:23941033-23942241	S_Shore
cg07138366	0.877887	0.179586	0.174255	0.877444	DGKG;DGKG;DGKG			N_Shelf
cg03325014	0.898565	0.211874	0.194971	0.849023		Unclassified_Cell_type_specific	17:81028915-81029147	N_Shelf
cg12087941	0.974155	0.497637	0.270585	0.962207
cg18745317	0.894366	0.302228	0.190807	0.91155
cg23752752	0.933747	0.280636	0.230238	0.928358	FOXK1
cg16975002	0.918838	0.312482	0.215406	0.931259
cg00033551	0.955619	0.363435	0.252189	0.963844	MGRN1;MGRN1;MGRN1;MGRN1
cg12621387	0.773196	0.117179	0.06984	0.715956
cg14026788	0.877781	0.206292	0.174431	0.910465	TBC1D15;TBC1D15;TBC1D15;TBC1D15	Promoter_Associated	12:72233167-72234229	N_Shore
cg13117164	0.94033	0.311744	0.237006	0.960204				S_Shore
cg22683038	0.967193	0.364934	0.263912	0.964873	LHX4	Unclassified_Cell_type_specific	1:180202953-180203221	Island
cg22014430	0.808038	0.126944	0.104763	0.822497	TCEB3	Gene_Associated	1:24077859-24078193
cg10040162	0.963742	0.413604	0.260504	0.959345
cg11245569	0.749467	0.135159	0.0462745	0.739691	TRIM66
cg05196969	0.974713	0.44526	0.271538	0.976338		Unclassified	15:76627490-76628607	Island
cg03716672	0.949411	0.400785	0.246256	0.953955
cg16204066	0.921297	0.220703	0.218147	0.924735	ITPR3
cg14188969	0.913624	0.228147	0.210492	0.902784	CTSL3
cg05168012	0.937626	0.357618	0.234497	0.942114		Unclassified_Cell_type_specific	2:102867027-102868502	Island
cg21376799	0.885642	0.285096	0.182578	0.905806				N_Shore
cg06970884	0.975263	0.274609	0.27222	0.970323	MNT	Unclassified_Cell_type_specific	17:2300003-2300535	N_Shelf
cg16398761	0.818589	0.190061	0.115596	0.829612	C14orf43;C14orf43	Promoter_Associated	14:74219976-74221103
cg17681698	0.955014	0.289756	0.252054	0.926409
cg03337578	0.933925	0.301948	0.231016	0.954489				Island
cg11309217	0.797468	0.127839	0.0945864	0.665759	FN1;FN1;FN1;FN1;FN1;FN1;FN1			N_Shore
cg08448725	0.768146	0.110097	0.0653401	0.735481	TOX3;TOX3			S_Shore
cg19666600	0.854451	0.186781	0.15166	0.836965	GPN3;C12orf24	Promoter_Associated	12:110905601-110907861	S_Shore
cg03387092	0.872197	0.195541	0.169429	0.890202	MYLK;MYLK;MYLK;MYLK
cg26529344	0.795956	0.130864	0.0932171	0.611243	DTD1
cg00534371	0.806686	0.185707	0.10399	0.699846	CCDC142;MRPL53			S_Shore
cg01445151	0.913984	0.31487	0.211288	0.968471	SLC22A23;SLC22A23
cg10529638	0.961955	0.393196	0.259278	0.94088
cg20120438	0.787592	0.0694932	0.0849292	0.7993	FSD1	Unclassified	19:4303718-4305544	S_Shore
cg17278466	0.924988	0.359626	0.222345	0.935518	USP36			Island
cg01271726	0.778569	0.135816	0.0759894	0.714491
cg17719317	0.934626	0.224929	0.232083	0.922899		Promoter_Associated	4:6909161-6911973	N_Shore
cg13659051	0.908154	0.259232	0.205656	0.918516	LRRC26	Unclassified_Cell_type_specific	9:140065898-140066189	S_Shore
cg16766036	0.951192	0.325686	0.248733	0.931356	RASA3			N_Shelf
cg02399019	0.848266	0.131127	0.145823	0.76257	CTBP2;CTBP2
cg26806779	0.764519	0.0927589	0.0621313	0.708576	KLRG1
cg18480033	0.985637	0.436822	0.28325	0.987345	GAL3ST2			N_Shelf
cg14391345	0.911552	0.244614	0.209201	0.921915	FOXN3
cg07211140	0.910846	0.243895	0.208515	0.940067	WT1;WT1;WT1;WT1			Island
cg03255942	0.923348	0.328866	0.221066	0.850437	SRRM1
cg08917664	0.803051	0.171691	0.10077	0.735601	BCL9
cg27499850	0.80459	0.139103	0.102338	0.787085	HTA
cg02169279	0.868885	0.175423	0.166667	0.859307	PEBP4
cg07903425	0.761097	0.0925684	0.0589362	0.704959	REEP5	Unclassified_Cell_type_specific	5:112253175-112253442	N_Shelf
cg10174683	0.894497	0.198118	0.192446	0.925494
cg14523054	0.844966	0.24234	0.142916	0.788136	GAPVD1			S_Shore
cg02046143	0.916061	0.26221	0.214033	0.90689	IGSF9B	Promoter_Associated	11:133797084-133799070	N_Shelf
cg20521198	0.869809	0.22402	0.167796	0.862016
cg25198049	0.828921	0.180683	0.126915	0.870402	CGN			N_Shelf
cg13617280	0.929978	0.415058	0.228006	0.937276	SLC15A4;MGC16384
cg11558107	0.932527	0.377987	0.230582	0.899356
cg18640250	0.928427	0.278074	0.226523	0.927003				N_Shore
cg24745316	0.956283	0.348665	0.25438	0.953451	HCN4
cg16635016	0.88085	0.180165	0.179035	0.888041	UNC5A			N_Shelf
cg07513768	0.794415	0.151795	0.0926322	0.716662	RPLP1;RPLP1	Promoter_Associated	15:69744354-69745991	N_Shore
cg26465389	0.855967	0.193072	0.154186	0.88355
cg10748867	0.760484	0.0873131	0.0587467	0.706708	MRTO4;KIAA0090			N_Shore
cg15133748	0.93023	0.317182	0.228495	0.897531	ALLC
cg14023394	0.888063	0.234351	0.186338	0.865004
cg25504273	0.931302	0.314997	0.229615	0.917141	ZFR2			Island
cg03729204	0.841187	0.179017	0.13951	0.873082	SCOC;SCOC;SCOC;SCOC;SCOC
cg14143304	0.947686	0.290367	0.246027	0.959918
cg26705346	0.772783	0.0941476	0.0713499	0.624885	RPL4;SNORD18C			S_Shelf
cg00472528	0.844311	0.195866	0.142917	0.844064				S_Shelf
cg21865926	0.890002	0.409926	0.188608	0.873357
cg03543533	0.894631	0.253744	0.193276	0.893932				Island
cg08027199	0.781208	0.133929	0.0798557	0.755226	GTDC1			S_Shore
cg17390301	0.94115	0.347941	0.239803	0.929825	POU2AF1;POU2AF1	Unclassified	11:111249442-111250825
cg14776033	0.859457	0.189173	0.158132	0.873447	RASIP1	Unclassified_Cell_type_specific	19:49240644-49241006	N_Shore
cg27431781	0.783879	0.13383	0.0826087	0.704338	PRKRA;MIR548N;PRKRA;PRKRA
cg23479053	0.958372	0.376688	0.257108	0.9554
cg16397629	0.928483	0.337283	0.227226	0.953295	CHD6
cg22790377	0.902902	0.28699	0.201695	0.924098	C1orf35			S_Shore
cg27274426	0.777943	0.151485	0.0768535	0.836525	VPS24;VPS24	Promoter_Associated	2:86789670-86791134	S_Shore
cg16793173	0.808639	0.163571	0.107617	0.692756	SH3RF1
cg10068491	0.767959	0.110026	0.0669501	0.65825				N_Shore
cg24865495	0.94615	0.291736	0.245214	0.954148	MACROD1	Unclassified	11:63912640-63914189
cg16099707	0.869305	0.152841	0.16837	0.873201	COL6A2;COL6A2;COL6A2;COL6A2;COL6A2;COL6A2	Unclassified_Cell_type_specific	21:47517177-47518999	Island
cg13096007	0.941763	0.420445	0.240836	0.968436	SOD3			S_Shore
cg25578225	0.762981	0.0529876	0.0621095	0.741379	PTPRK;PTPRK
cg09771054	0.956572	0.336078	0.255725	0.945993	RIMBP2
cg20308663	0.90875	0.318996	0.207996	0.883357	CLYBL
cg24742744	0.846856	0.236175	0.146122	0.850877
cg03239552	0.920508	0.282512	0.219803	0.920796	HOXC13			S_Shore
cg16226658	0.776486	0.11164	0.0758007	0.664159	FLI1;FLI1
cg08277100	0.972695	0.519251	0.272236	0.958395
cg26337559	0.942156	0.270374	0.241719	0.941053				Island
cg01549618	0.969893	0.392107	0.269458	0.909705	CNOT1;SNORA50;CNOT1
cg20761187	0.929033	0.28319	0.22867	0.955898	LOC100128239	Unclassified	11:133900731-133901680
cg27369325	0.914078	0.303735	0.213758	0.920581	FARP1
cg23051349	0.950011	0.286972	0.249701	0.96643	KLC1;KLC1;KLC1			Island
cg16218705	0.747415	0.0652741	0.0471473	0.690728	MAML3
cg03230133	0.775218	0.080984	0.0749555	0.823391				Island
cg14758740	0.987062	0.48612	0.286835	0.965369	ABR;ABR;ABR
cg01231183	0.894107	0.192413	0.193889	0.903025				S_Shelf
cg23348789	0.829594	0.235515	0.1294	0.706149	SSH2			S_Shelf
cg26864714	0.804818	0.109874	0.104631	0.799951
cg14315430	0.849405	0.185916	0.149219	0.871467	MBD6;DDIT3	Promoter_Associated	12:57913637-57917461	N_Shore
cg00305996	0.759267	0.109057	0.0591036	0.734931	IRS1			N_Shore
cg17896463	0.904872	0.194833	0.204745	0.894229	GEMIN7;GEMIN7;GEMIN7	Promoter_Associated	19:45581866-45583341	N_Shore
cg23591302	0.937434	0.303786	0.237348	0.894542	PRICKLE1;PRICKLE1;PRICKLE1;PRICKLE1	Unclassified	12:42876032-42878260	N_Shore
cg00130808	0.914634	0.272678	0.214557	0.910828	LOC145845			N_Shore
cg12667031	0.907544	0.201272	0.207483	0.925762
cg07861456	0.928622	0.311679	0.228571	0.94262	ADAT1			N_Shelf
cg16036471	0.902039	0.389776	0.20199	0.888018				S_Shore
cg16873334	0.901796	0.244824	0.201747	0.889509
cg11995490	0.921863	0.365988	0.221865	0.909562	C7orf50;C7orf50;C7orf50
cg23331981	0.924866	0.295573	0.224872	0.944755
cg02031121	0.781933	0.11023	0.0819556	0.734419	MAPK6
cg02017814	0.760728	0.0726496	0.0608146	0.674382	NSMCE2
cg15680288	0.962395	0.34397	0.262503	0.956807
cg12396057	0.762141	0.103585	0.0622845	0.710024
cg14373988	0.965454	0.277187	0.265617	0.951046	PEX10;PEX10	Promoter_Associated	1:2344997-2348677	N_Shore
cg18139053	0.901864	0.286145	0.202095	0.920429	HERC2			N_Shelf
cg00264591	0.954295	0.392083	0.254554	0.924824	IRX4	Unclassified_Cell_type_specific	5:1882694-1883696	Island
cg22355554	0.938995	0.389416	0.239364	0.94896
cg19604703	0.894594	0.277707	0.195006	0.846047				S_Shelf
cg14071579	0.929752	0.279089	0.230176	0.904201	LHX2
cg21066290	0.945836	0.341544	0.246301	0.918339				N_Shore
cg14040131	0.962083	0.325095	0.262553	0.961301	GPSM1;GPSM1
cg25806613	0.797893	0.188287	0.0983763	0.740015	MED23;MED23
cg12114667	0.902022	0.182456	0.202538	0.927256
cg05393741	0.903196	0.317044	0.203752	0.904216	RFX4			S_Shelf
cg04337854	0.754009	0.0802492	0.0545952	0.72977	BVES			S_Shore
cg04890036	0.764134	0.0590737	0.0647517	0.68332	VEZF1
cg27430465	0.772125	0.116722	0.0727488	0.709001				S_Shelf
cg19965099	0.959701	0.389282	0.260362	0.955329	C6orf48;SNORD48;C6orf48			N_Shore
cg07737566	0.890705	0.246304	0.191575	0.88701	GRB10			N_Shelf
cg10259761	0.913956	0.37594	0.214866	0.928729	CCNY;CCNY
cg01952084	0.798995	0.135283	0.0999294	0.768061	FAM108C1
cg18378662	0.926097	0.322941	0.227103	0.952267	POLRMT	Unclassified_Cell_type_specific	19:617623-618087	Island
cg08844974	0.872948	0.236662	0.173956	0.873602	PTPRE
cg24033278	0.847263	0.18114	0.148304	0.847078	CYP2B6
cg22614372	0.953618	0.418117	0.25467	0.926164
cg02011981	0.953346	0.334089	0.254415	0.942988	CTTN;CTTN			N_Shore
cg27083825	0.965584	0.433543	0.266703	0.964652	SYNJ2
cg13210595	0.895797	0.221807	0.196945	0.902929	CD247;CD247	Promoter_Associated	1:167471240-167471585
cg27399125	0.95054	0.452613	0.251718	0.944887				N_Shore
cg17339073	0.836305	0.215511	0.137492	0.802733
cg08141956	0.828992	0.118346	0.130213	0.818917	RCC2;RCC2	Gene_Associated	1:17745852-17747222	S_Shore
cg20972294	0.766949	0.115494	0.0682385	0.695907	OPCML
cg04159903	0.923874	0.332315	0.225207	0.922559		Promoter_Associated	5:42949216-42950367	N_Shore
cg00100680	0.898966	0.2731	0.200302	0.923055	D4S234E;D4S234E
cg02934563	0.771865	0.158115	0.0732124	0.787246				N_Shelf
cg11539066	0.973122	0.374663	0.274535	0.976656	MIR596			Island
cg07653728	0.867591	0.271803	0.169009	0.899643	PNCK;PNCK	Unclassified_Cell_type_specific	X:152939006-152939651	Island
cg00335591	0.922668	0.22655	0.224087	0.950133	TMEM184A	Unclassified_Cell_type_specific	7:1594906-1596387
cg19376664	0.88955	0.180172	0.190971	0.892118	PBX2
cg05431684	0.927972	0.282229	0.229422	0.934043	SNX19
cg00106432	0.758932	0.103637	0.0604098	0.761957	ADAMTSL3
cg06474225	0.895232	0.319785	0.196752	0.875084	HTRA1
cg14841828	0.930147	0.281262	0.231717	0.943421	BCL11B;BCL11B	Promoter_Associated_Cell_type_specific	14:99728711-99729276
cg00782697	0.903754	0.204138	0.205326	0.907605	INPP5A
cg06353075	0.803487	0.16234	0.105111	0.665685	IKBIP;IKBIP;IKBIP
cg06942637	0.837785	0.183643	0.139498	0.84454	SNAPIN			S_Shelf
cg00711896	0.97751	0.297297	0.279224	0.968822	ZNF48			N_Shore
cg23634193	0.917705	0.219608	0.219434	0.929161	PRKAR1B;PRKAR1B;PRKAR1B;PRKAR1B;PRKAR1B;PRKAR1B
cg14652638	0.962691	0.36668	0.264477	0.962181	SERPINB1	Promoter_Associated_Cell_type_specific	6:2841306-2842601	Island
cg22999786	0.971359	0.401771	0.273147	0.964142	SLC12A6;SLC12A6;SLC12A6;SLC12A6;SLC12A6			N_Shore
cg05351887	0.93864	0.336788	0.240436	0.939973		Unclassified	16:3988536-3989629	N_Shore
cg22209355	0.818044	0.169107	0.119869	0.835493	OPCML
cg18651470	0.77829	0.13215	0.080136	0.75035				N_Shore
cg26493904	0.91891	0.239744	0.220796	0.906595	MCOLN1			S_Shelf
cg07162000	0.938126	0.279962	0.240088	0.944068	ADARB2			N_Shelf
cg27521684	0.953025	0.295737	0.255023	0.964662	GPT2;GPT2	Gene_Associated	16:46941821-46943794
cg19565382	0.786093	0.123204	0.0881398	0.712184				N_Shelf
cg07188523	0.880646	0.266757	0.182701	0.906755
cg26529516	0.946872	0.275802	0.248927	0.954825	ARFGAP3;ARFGAP3	Promoter_Associated	22:43252089-43253735	Island
cg14897316	0.970995	0.431368	0.273076	0.961117	CUX2
cg08182975	0.954816	0.378742	0.256969	0.953116	RNF144A
cg24871845	0.808317	0.16136	0.110487	0.817329	C20orf132;C20orf132;C20orf132			N_Shelf
cg18015913	0.918395	0.356818	0.220575	0.921351				N_Shore
cg09257277	0.868258	0.331712	0.170452	0.867042
cg02635786	0.893961	0.33216	0.196207	0.836494	TDRD1			Island
cg07015256	0.9239	0.320152	0.226202	0.882483	TAP2;TAP2
cg17280346	0.819409	0.138665	0.12172	0.816643	ZIC1			N_Shore
cg07951151	0.931271	0.314613	0.233614	0.949054
cg24656269	0.92096	0.341494	0.223356	0.913668		Unclassified_Cell_type_specific	11:132271383-132272654
cg07940198	0.811437	0.127115	0.113866	0.78946
cg05621184	0.849015	0.201594	0.151477	0.873139	C21orf70			N_Shelf
cg22625220	0.818143	0.101707	0.120618	0.81947	NCOR1;PIGL	Promoter_Associated	17:16117919-16119518	Island
cg23844904	0.883426	0.27793	0.186023	0.86019		Unclassified	1:31318826-31320209
cg17435901	0.924913	0.291272	0.227559	0.900294	SLC39A7;RXRB;SLC39A7			S_Shore
cg10647833	0.965478	0.4398	0.268128	0.973162	RPS6KA2
cg12650252	0.929591	0.339213	0.232256	0.903559	NDUFC2			S_Shore
cg12174465	0.766359	0.123468	0.0690516	0.742272	C22orf32;FAM109B			N_Shore
cg03505797	0.798459	0.20091	0.101184	0.667522	C11orf84			N_Shore
cg22272840	0.841039	0.194315	0.143783	0.799675	SOX7	Unclassified_Cell_type_specific	8:10586829-10586887	Island
cg21693883	0.910228	0.304476	0.213026	0.907642	COL6A1	Unclassified_Cell_type_specific	21:47408423-47408630	Island
cg04477010	0.871165	0.287754	0.173966	0.900248	WHSC1L1;WHSC1L1
cg26469099	0.852454	0.269556	0.15527	0.890909				S_Shelf
cg14870136	0.845276	0.155675	0.1481	0.856467	ATP11A;ATP11A			N_Shore
cg06291314	0.889669	0.224355	0.192507	0.912702	METT10D	Gene_Associated_Cell_type_specific	17:2324294-2325271
cg18829541	0.811913	0.128821	0.114767	0.726271	ARID1B;ARID1B;ARID1B
cg12313892	0.938994	0.264514	0.241889	0.930779
cg13377965	0.934566	0.238693	0.23752	0.936435	ALPL
cg18744355	0.897887	0.2312	0.200859	0.933829	MYT1L
cg17164827	0.887521	0.216426	0.190615	0.895632	MIR568
cg00777546	0.829142	0.200782	0.132262	0.804382
cg00510870	0.816487	0.186396	0.119639	0.750919				Island
cg13832669	0.918148	0.337814	0.221311	0.938944				N_Shore
cg02730804	0.775201	0.107388	0.0784401	0.699646	GRAMD3;GRAMD3;GRAMD3;GRAMD3;GRAMD3
cg21380024	0.874869	0.250019	0.178126	0.87432				N_Shore
cg03198678	0.75897	0.0994356	0.0622699	0.723832	LSG1
cg14218374	0.839231	0.140242	0.142561	0.832124	LEMD2;LEMD2
cg26934726	0.894505	0.358994	0.19793	0.889107	ZIC3			S_Shore
cg04545872	0.949417	0.441908	0.252955	0.95639				S_Shore
cg02582203	0.825353	0.0731639	0.128912	0.855587				S_Shore
cg21714061	0.879405	0.212617	0.182964	0.866786	ATXN7L3;ATXN7L3	Promoter_Associated	17:42275272-42276121	N_Shore
cg27546431	0.962598	0.378131	0.266217	0.960864	MYO1C;MYO1C;MYO1C			N_Shelf
cg27387705	0.965916	0.46116	0.269546	0.95855				Island
cg16467990	0.944328	0.365655	0.248007	0.931754	PACS2;PACS2	Unclassified_Cell_type_specific	14:105832781-105833245	N_Shelf
cg13354988	0.958588	0.33632	0.262344	0.96037	ACP1;ACP1;SH3YL1;ACP1;SH3YL1;ACP1	Promoter_Associated	2:263424-263674	Island
cg17005319	0.963985	0.41583	0.267747	0.961519	DEAF1
cg06932535	0.802274	0.185755	0.106039	0.66427
cg06002638	0.900395	0.292099	0.204165	0.917364	ACACB	Promoter_Associated	12:109591912-109593277	N_Shore
cg09671060	0.785008	0.108326	0.088785	0.795613		Unclassified	21:47062857-47063149	Island
cg00411647	0.782184	0.115198	0.0859855	0.584919				S_Shelf
cg14591290	0.77314	0.0953437	0.0769703	0.678227	VPS36	Promoter_Associated	13:53023498-53026124	S_Shore
cg00334399	0.839562	0.160679	0.143395	0.657332				N_Shelf
cg00602115	0.897666	0.233623	0.201562	0.937121	DTNA;DTNA;DTNA;DTNA;DTNA;DTNA;DTNA;DTNA;DTNA
cg13644182	0.931968	0.345601	0.235866	0.911632				N_Shelf
cg16898124	0.832126	0.156215	0.136039	0.835163	ZXDC;ZXDC			Island
cg27259391	0.93351	0.309721	0.237457	0.942627	RUNDC2C
cg18849213	0.962813	0.33777	0.266765	0.607565	ULK1	Unclassified_Cell_type_specific	12:132401194-132402538
cg06568438	0.75566	0.0791269	0.0597049	0.682083
cg21350778	0.784565	0.155723	0.0886183	0.687352	PRKCA	Unclassified_Cell_type_specific	17:64297583-64297698	N_Shore
cg16916165	0.810211	0.154021	0.114286	0.797939
cg06651838	0.937578	0.333213	0.241654	0.858566	COL4A2
cg11405200	0.931058	0.291909	0.235156	0.933491		Promoter_Associated	6:14210614-14212383	S_Shore
cg19484645	0.867971	0.203738	0.172091	0.87442	RPP40
cg18610223	0.816281	0.130358	0.120447	0.886792	BCOR;BCOR;BCOR;BCOR	Unclassified_Cell_type_specific	X:39942092-39943595	N_Shore
cg16696762	0.938688	0.343432	0.24295	0.952722	EEF2K
cg11393995	0.77912	0.111075	0.0834561	0.852045	SERPINB1	Promoter_Associated_Cell_type_specific	6:2841306-2842601	S_Shore
cg26755097	0.931671	0.335904	0.236062	0.898949	FLOT1;IER3	Promoter_Associated	6:30710361-30712511	Island
cg18811269	0.763583	0.0714006	0.0680074	0.741655
cg10982113	0.929005	0.305285	0.233475	0.895251	ABCF1;ABCF1
cg01831527	0.943241	0.412891	0.247734	0.972332	TMEM132D
cg02886589	0.808705	0.154805	0.113265	0.822964	TMEM178;TMEM178			N_Shore
cg04813880	0.936807	0.281077	0.241377	0.933853	TMEM159;DNAH3	Promoter_Associated	16:21167980-21171253	S_Shore
cg00114913	0.868358	0.254047	0.17295	0.83411	LONRF3;LONRF3			Island
cg21185031	0.964085	0.394805	0.268758	0.943315	TSNARE1
cg01257345	0.805319	0.181818	0.109994	0.723099	IFT20;TMEM97	Gene_Associated_Cell_type_specific	17:26655521-26655572
cg21130463	0.901843	0.184156	0.206522	0.932358	HRNBP3			S_Shore
cg05586662	0.785222	0.121667	0.0899242	0.736936	VPS13B;VPS13B;VPS13B;VPS13B			N_Shore
cg08217163	0.925617	0.257493	0.230338	0.92469		Unclassified_Cell_type_specific	2:66809206-66810655	S_Shore
cg02734505	0.892728	0.288758	0.197498	0.879455	ZNF385A;ZNF385A;ZNF385A	Unclassified	12:54762285-54763111	Island
cg19534723	0.760805	0.0891791	0.0655768	0.671387	ZNF682;ZNF682			N_Shelf
cg10402321	0.959571	0.348038	0.264343	0.962494	UBXN11;UBXN11;UBXN11
cg11354105	0.91333	0.171246	0.218147	0.910748	DNMT3A;DNMT3A;DNMT3A			Island
cg05738196	0.880734	0.273786	0.185596	0.850864
cg09677287	0.856514	0.222789	0.161402	0.878905	CCDC13			S_Shore
cg09572125	0.976649	0.338546	0.281544	0.980255	SYNGAP1
cg15869492	0.822801	0.135291	0.127721	0.846464				N_Shore
cg14501281	0.893372	0.305048	0.198338	0.881235
cg17991919	0.823181	0.223214	0.128168	0.699115	RAD50;RAD50	Promoter_Associated	5:131892207-131893431	N_Shore
cg08174792	0.891598	0.225101	0.196605	0.881577		Promoter_Associated	22:50220247-50221966	S_Shore
cg14613508	0.780735	0.125861	0.0857438	0.705091				S_Shelf
cg22236410	0.75158	0.102574	0.0565978	0.676515	RRM1
cg25664381	0.828649	0.152309	0.133684	0.814772		Unclassified_Cell_type_specific	4:4576325-4577962	S_Shore
cg23054394	0.794552	0.166134	0.0995881	0.746171	SPSB4			N_Shore
cg17081408	0.968486	0.437753	0.273552	0.965919	CAMTA1
cg17227257	0.928641	0.281725	0.233725	0.912794	LOC100130872-SPON2;LOC100130872			N_Shore
cg15056794	0.920993	0.313388	0.226079	0.899146	LOC399959;BLID
cg08160643	0.86762	0.249582	0.172719	0.921932	RRP15	Promoter_Associated	1:218457839-218459013	Island
cg14556256	0.861833	0.226508	0.166988	0.84168
cg11855842	0.918374	0.280022	0.223594	0.908921	ASAP3;ASAP3			N_Shelf
cg00566642	0.921008	0.317538	0.226237	0.868115	NTRK1;INSRR			N_Shelf
cg24937136	0.85605	0.243699	0.161348	0.841946	PARP1	Promoter_Associated	1:226593276-226593439	N_Shore
cg24399467	0.975937	0.312404	0.281246	0.953247	DAGLB;DAGLB
cg19849728	0.761538	0.0934186	0.0668629	0.687518				N_Shelf
cg02759635	0.869872	0.261416	0.175215	0.848778
cg26303229	0.88516	0.166604	0.190537	0.831504	NTM
cg25188165	0.952738	0.339444	0.258137	0.964212				N_Shore
cg09241295	0.75483	0.0984925	0.0602368	0.603629	C3orf59
cg20511955	0.938013	0.281106	0.243438	0.930787	C4orf23
cg15219228	0.929965	0.383405	0.235395	0.893931	TULP1			Island
cg13303313	0.896896	0.342153	0.202328	0.866327	VTRNA1-2
cg01859717	0.824932	0.190225	0.130375	0.707859	ATF6B;ATF6B
cg21089065	0.958916	0.462579	0.264379	0.958069	NFATC1;NFATC1;NFATC1;NFATC1	Unclassified_Cell_type_specific	18:77255749-77255794	Island
cg12731799	0.882805	0.183003	0.188307	0.886579	KIRREL3;KIRREL3	Unclassified_Cell_type_specific	11:126602898-126603259
cg14649507	0.840451	0.150193	0.146182	0.845864	ITM2C;ITM2C;ITM2C
cg21870545	0.91287	0.277682	0.218673	0.93311	EPB41;EPB41;EPB41;EPB41;EPB41	Promoter_Associated	1:29212961-29214524	N_Shore
cg02236890	0.766626	0.127648	0.0724725	0.681124	C3orf19
cg23997640	0.930461	0.356579	0.23637	0.954105
cg22525743	0.938661	0.288071	0.244587	0.947311	FBL;DYRK1B;DYRK1B;DYRK1B	Promoter_Associated	19:40323981-40325153	S_Shore
cg17566718	0.966353	0.352646	0.272313	0.963151	PRF1;PRF1			N_Shelf
cg23592851	0.909464	0.388444	0.215431	0.932543	F3
cg09410317	0.966367	0.361214	0.27242	0.966245	PFKP
cg15646411	0.74453	0.0698749	0.0505846	0.590407	SDHAP2			N_Shore
cg25185057	0.92897	0.286548	0.235034	0.902616	DGCR8			S_Shore
cg12532653	0.830081	0.157961	0.13615	0.801724	VTRNA1-1	Promoter_Associated	5:140090189-140091253
cg11258628	0.790363	0.13026	0.0965074	0.801629
cg16683981	0.929563	0.194226	0.235772	0.808185	MGC26597			N_Shore
cg19730972	0.848858	0.232189	0.155075	0.815565		Unclassified_Cell_type_specific	14:102176634-102176759	S_Shelf
cg01897191	0.759973	0.112368	0.066201	0.710127	ODZ2
cg03339817	0.96632	0.298305	0.272562	0.967688	SFT2D3	Promoter_Associated	2:128458239-128458520	N_Shore
cg11301077	0.802893	0.145278	0.10914	0.671698				S_Shelf
cg16969368	0.928789	0.332498	0.23508	0.929296	DHX40;DHX40	Unclassified	17:57642284-57643729	Island
cg01599714	0.887769	0.300802	0.194147	0.872095
cg08857063	0.921966	0.303144	0.228376	0.894486	TFAP2B			N_Shore
cg00711542	0.945463	0.39829	0.251958	0.945556	RUNDC2C
cg25405821	0.957328	0.363506	0.263846	0.95431	ANKRD10
cg06576532	0.887415	0.258271	0.193964	0.912375		Unclassified	10:3281006-3282758
cg22642909	0.900616	0.267506	0.207242	0.871068	PCDHA6;PCDHA2;PCDHA1;PCDHA7;PCDHA1;PCDHA8;PCDHA6;PCDHA5;PCDHA8;PCDHA3;PCDHA4	Unclassified_Cell_type_specific	5:140220836-140221485	N_Shore
cg06667316	0.962792	0.413317	0.269441	0.977486	PRKCSH;PRKCSH			S_Shelf
cg13833436	0.873604	0.232443	0.180306	0.887397	CGREF1;CGREF1;KHK;KHK
cg03138282	0.81433	0.187915	0.121101	0.780578
cg13385568	0.771239	0.153729	0.0780466	0.669416	B3GAT1;B3GAT1
cg16207110	0.877945	0.23234	0.184769	0.91853		Unclassified	17:37023711-37024559	N_Shore
cg19430622	0.947863	0.340645	0.254697	0.933437	CNGA3;CNGA3
cg25409944	0.955593	0.415008	0.262436	0.948623				Island
cg14973746	0.801255	0.154021	0.108135	0.696534	PAIP1;PAIP1;PAIP1			S_Shore
cg13590336	0.943536	0.32683	0.250439	0.961397	LOC145783;TCF12;TCF12;TCF12;TCF12	Promoter_Associated	15:57209998-57210985	Island
cg06234051	0.9397	0.380521	0.246643	0.952301	SOX9			S_Shore
cg10586082	0.840984	0.171376	0.14794	0.857858				S_Shelf
cg21700440	0.927633	0.350701	0.234596	0.939208	HS3ST3B1;MGC12916	Promoter_Associated	17:14205319-14207043	Island
cg15168615	0.930885	0.245343	0.23789	0.952227	DDX54;DDX54	Gene_Associated_Cell_type_specific	12:113599664-113599818
cg10407935	0.938623	0.318404	0.245684	0.940938	LRPAP1			Island
cg05141014	0.946582	0.333482	0.253734	0.950482	PART1;PART1;PDE4D;PART1
cg04073970	0.79964	0.102757	0.106855	0.784149				Island
cg23319601	0.955997	0.381649	0.263226	0.954768				N_Shore
cg05893902	0.734424	0.065009	0.0417059	0.664118	IMPG2
cg21104449	0.949542	0.420903	0.256873	0.963168	PAK2
cg26836273	0.944828	0.435577	0.252288	0.933732	PCNXL2			S_Shore
cg06587249	0.904868	0.257272	0.212345	0.910826	ZNF71			S_Shelf
cg01515515	0.869204	0.270681	0.176684	0.889463	BRDT	Unclassified_Cell_type_specific	1:92413703-92414789	N_Shore
cg03790745	0.934246	0.229086	0.241749	0.928894	RCOR2			Island
cg26102476	0.854222	0.24758	0.161734	0.855241
cg13225272	0.808685	0.128933	0.116267	0.818574
cg05898545	0.779346	0.0860679	0.0870307	0.778739	DIP2C;C10orf108			N_Shelf
cg23522895	0.931199	0.356618	0.238889	0.946373	FN3KRP	Unclassified_Cell_type_specific	17:80673645-80673846	N_Shore
cg15815061	0.864099	0.245185	0.171836	0.876519	GSG1;GSG1;GSG1;GSG1
cg11436362	0.960741	0.338168	0.268486	0.9571	ADRBK1	Promoter_Associated_Cell_type_specific	11:67053490-67054392	S_Shore
cg02088626	0.943693	0.292863	0.251463	0.909597	PARP1			S_Shore
cg07813232	0.881319	0.334508	0.189117	0.875644	FBRSL1			S_Shore
cg05408649	0.98006	0.45612	0.2879	0.986216	HOXC4	Unclassified_Cell_type_specific	12:54445573-54446110	Island
cg19115205	0.890158	0.889189	0.198002	0.89116	LOC340094
cg25816268	0.946649	0.348727	0.254517	0.927597				Island
cg21737758	0.909936	0.414607	0.217813	0.896444	PRKAR1B;PRKAR1B;PRKAR1B;PRKAR1B;PRKAR1B;PRKAR1B
cg23161999	0.965371	0.368034	0.273284	0.981776		Unclassified	2:162282713-162284613	N_Shore
cg07706810	0.928104	0.343622	0.236075	0.950309	LGR6;LGR6;LGR6
cg07132187	0.950513	0.41716	0.258525	0.945335				S_Shore
cg10644226	0.924172	0.317992	0.232193	0.914628
cg12584865	0.916934	0.289243	0.225039	0.922341	USP21;USP21			N_Shelf
cg25582669	0.872419	0.285203	0.180576	0.891065	TGDS	Promoter_Associated	13:95247882-95248892	S_Shore
cg14907310	0.921764	0.347971	0.229922	0.92919				N_Shelf
cg04614625	0.86157	0.174073	0.169799	0.877377		Unclassified_Cell_type_specific	12:52262731-52263228	Island
cg18372896	0.850839	0.247185	0.159208	0.783363	JDP2;JDP2;JDP2;JDP2			S_Shore
cg09527270	0.959705	0.34173	0.268095	0.962257	POMC;POMC			N_Shore
cg17386213	0.941874	0.391541	0.250283	0.944232	NR2E1			Island
cg09381441	0.798374	0.143315	0.106796	0.612054				S_Shelf
cg16829924	0.903101	0.27166	0.211525	0.952704	PRR5L	Unclassified_Cell_type_specific	11:36383903-36384165
cg00931877	0.821782	0.195821	0.130244	0.692882	PRPF18
cg23158189	0.863002	0.278675	0.171518	0.869011	GALNT9			N_Shore
cg13186470	0.739961	0.0823746	0.0484971	0.688818				S_Shelf
cg08217567	0.920116	0.330969	0.228684	0.933199	TSNARE1
cg13766687	0.894889	0.266373	0.203461	0.898373	IL17RD			S_Shore
cg06435511	0.976113	0.334628	0.284725	0.962281	ZCCHC14	Unclassified	16:87450030-87451626	S_Shelf
cg13144059	0.827431	0.186918	0.136045	0.85001	SPATS2L;SPATS2L;SPATS2L;SPATS2L
cg01439568	0.964594	0.335653	0.273252	0.955074	RBM15B			N_Shore
cg00766482	0.93296	0.291149	0.241622	0.918384	MLLT1			N_Shelf
cg18474072	0.936583	0.351742	0.245251	0.951223	DIP2C
cg06722594	0.748195	0.0799153	0.0568749	0.656296	HEATR6			N_Shelf
cg20532937	0.936906	0.412136	0.245594	0.937962	FRMD4A
cg05633523	0.76882	0.122166	0.077524	0.81203
cg10169869	0.949124	0.312937	0.257842	0.953744	BCOR;BCOR	Promoter_Associated_Cell_type_specific	X:40033349-40033936	N_Shore
cg02008936	0.984006	0.395138	0.292726	0.981235				Island
cg02544002	0.760163	0.0984311	0.0688881	0.757096	PLXND1			N_Shore
cg20224111	0.840771	0.251114	0.149565	0.829918	TNK2;TNK2			S_Shelf
cg18470427	0.87233	0.256175	0.181128	0.878772	SLFN12L
cg07915976	0.781597	0.12839	0.0903974	0.75023	HOXC4;HOXC5;HOXC6	Unclassified_Cell_type_specific	12:54414160-54414577	S_Shore
cg08198540	0.888858	0.254814	0.197757	0.902484		Unclassified_Cell_type_specific	14:22963607-22963878
cg02685896	0.9112	0.293271	0.220175	0.919195	PROCA1;PROCA1	Promoter_Associated	17:27038783-27039000	Island
cg22222281	0.928167	0.34343	0.237178	0.920745	CD9	Unclassified_Cell_type_specific	12:6308755-6308802	N_Shore
cg07323648	0.953047	0.346346	0.26208	0.95702				N_Shore
cg27160738	0.931769	0.326985	0.240815	0.91071	SFRS5;SFRS5			S_Shelf
cg07834841	0.90463	0.277745	0.213706	0.904245
cg10003262	0.901176	0.277709	0.210269	0.912942		Unclassified_Cell_type_specific	17:1106472-1107309	N_Shore
cg14959291	0.861902	0.10668	0.171007	0.786524	EPHA6	Unclassified	3:96531218-96532248	N_Shore
cg15390741	0.792882	0.161305	0.101995	0.76577	EPS15;EPS15
cg19721326	0.761773	0.121717	0.0708913	0.698533	SGPL1
cg07857792	0.926307	0.2698	0.235437	0.936845	KCNN1			N_Shore
cg23282585	0.741605	0.0998369	0.0507413	0.710329	HIST1H3G;HIST1H2BI			N_Shore
cg14464551	0.85653	0.211714	0.165758	0.883436
cg14676272	0.859383	0.273806	0.168612	0.86647				Island
cg21239080	0.790335	0.146782	0.0996181	0.803133	NPVF
cg00002837	0.866202	0.232937	0.175574	0.892572		Unclassified	1:44512719-44514060
cg04704193	0.771914	0.0534912	0.0812918	0.826553	HIST1H3G;HIST1H2BI			N_Shore
cg09792343	0.768903	0.139593	0.0782909	0.701835	DCLRE1B			S_Shelf
cg00231966	0.912709	0.253142	0.222138	0.891549	C17orf101;C17orf101;HEXDC	Promoter_Associated	17:80377218-80377914	S_Shore
cg09210956	0.815006	0.12257	0.124487	0.796039	SNTG2
cg04745997	0.888986	0.260713	0.198625	0.910845				S_Shore
cg03526756	0.814349	0.16129	0.124066	0.67411
cg18064715	0.826506	0.220017	0.13623	0.83553				N_Shelf
cg04071104	0.770168	0.113709	0.0801688	0.712675	CHDH			N_Shore
cg21843616	0.792306	0.158433	0.102334	0.776928		Unclassified	4:85424381-85425430	S_Shore
cg05740655	0.795781	0.146215	0.105827	0.751534	TOX
cg14815361	0.759129	0.135966	0.0691832	0.750742				N_Shelf
cg09602288	0.913919	0.395263	0.223981	0.92678		Unclassified_Cell_type_specific	6:10382679-10382848	N_Shore
cg19795556	0.795918	0.136678	0.105981	0.747713	BICC1
cg06656414	0.940351	0.257645	0.250432	0.892127	SEMA5B			N_Shore
cg14290855	0.943905	0.314879	0.254054	0.947731	RASA3
cg04487827	0.742772	0.0859771	0.0529487	0.715606	DPH2;DPH2			N_Shore
cg09043214	0.866857	0.131015	0.177042	0.899987	TNFRSF1A			S_Shelf
cg13667243	0.957695	0.393982	0.267954	0.961895	ADAM19			Island
cg08338281	0.908629	0.367795	0.218894	0.911251	WIBG			S_Shore
cg19403541	0.872706	0.254948	0.183033	0.854859				Island
cg00829961	0.813299	0.246446	0.123641	0.816899				Island
cg06951383	0.893132	0.296413	0.20348	0.898462	SNORD37;EEF2			N_Shore
cg17754510	0.981014	0.561345	0.291381	0.962888				S_Shore
cg24796546	0.879119	0.260796	0.18961	0.90255	SDK1
cg23883738	0.753963	0.0907753	0.0644621	0.764137	SESTD1
cg23768505	0.936845	0.397603	0.24737	0.953366	C18orf1;C18orf1			Island
cg04157308	0.888287	0.384019	0.198844	0.889664	PLEKHA5;PLEKHA5			Island
cg23456409	0.901631	0.170161	0.212254	0.943065	TMEM177;TMEM177;TMEM177			N_Shore
cg17558214	0.773447	0.130383	0.0840764	0.722222	PHF14;PHF14
cg23271099	0.84882	0.181956	0.159457	0.80965	CUL9	Promoter_Associated	6:43149362-43150495	N_Shore
cg11841704	0.945622	0.341071	0.256306	0.940239
cg24123854	0.824772	0.241726	0.135477	0.75644	LPP;LPP;LPP
cg14192081	0.770649	0.109475	0.0813849	0.791931	SYT16			N_Shelf
cg10294853	0.923552	0.377854	0.234342	0.930159	BAHCC1	Unclassified_Cell_type_specific	17:79390825-79391323	N_Shelf
cg23118188	0.925263	0.344032	0.23607	0.910881
cg03940520	0.764535	0.0991538	0.0753436	0.660515	TAC4;TAC4;TAC4;TAC4;TAC4			N_Shelf
cg09545579	0.78094	0.118025	0.0917558	0.708393	BAHCC1			Island
cg05926862	0.801471	0.161108	0.11231	0.75634				N_Shore
cg06909773	0.919841	0.271281	0.230691	0.897448	LDLRAD2;HSPG2			S_Shore
cg09047881	0.82066	0.253449	0.131524	0.709333	GDF9			N_Shore
cg05990544	0.789737	0.18802	0.100713	0.757565	HIST1H4L;HIST1H3I	Unclassified	6:27840905-27841710	S_Shore
cg23158699	0.951168	0.392498	0.262154	0.938399	UROC1;UROC1
cg14434995	0.966255	0.374045	0.277271	0.946487	MGMT
cg24837026	0.902732	0.431448	0.21376	0.870361	GMPS
cg13625875	0.869239	0.110755	0.180291	0.933876				S_Shore
cg24429974	0.792654	0.115174	0.103736	0.806202	TOMM40L	Promoter_Associated	1:161194936-161198285
cg23105471	0.876126	0.194914	0.18725	0.892077	CTDSP2	Promoter_Associated	12:58240677-58241226	S_Shore
cg02540440	0.962226	0.390375	0.273352	0.964518				Island
cg17949969	0.812809	0.183619	0.123984	0.815837	ABLIM2;ABLIM2;ABLIM2;ABLIM2;ABLIM2;ABLIM2;ABLIM2
cg15597480	0.945847	0.358173	0.257023	0.925859	CYB561D1;CYB561D1;CYB561D1;CYB561D1;CYB561D1			N_Shore
cg10893014	0.883333	0.328811	0.194526	0.875959	TEAD3			N_Shelf
cg10851350	0.896987	0.198776	0.208319	0.903803	BAT2			S_Shore
cg17342759	0.788327	0.166032	0.0996885	0.740905	PPP2R2B;PPP2R2B
cg06119201	0.964147	0.385495	0.275531	0.915197	DPP10;DPP10
cg09288989	0.974412	0.38162	0.285804	0.962041	SETD1B			Island
cg01832672	0.776031	0.150487	0.0874494	0.735094	VPS37B	Unclassified_Cell_type_specific	12:123358555-123358878
cg20378070	0.87909	0.258199	0.190513	0.890274	DHX16;DHX16	Promoter_Associated	6:30640152-30641180	S_Shore
cg13778604	0.801075	0.183631	0.1125	0.776
cg27102995	0.752947	0.0713328	0.0644258	0.681957	JAZF1			S_Shore
cg05673968	0.914308	0.339323	0.225806	0.910767
cg08252303	0.932098	0.352612	0.243611	0.926651	KCNMA1;KCNMA1;KCNMA1;KCNMA1			S_Shore
cg19720780	0.873814	0.287077	0.185334	0.900543	KIF2B
cg24741066	0.91585	0.340801	0.227386	0.91744	PXDN			S_Shelf
cg11254532	0.90292	0.275874	0.214461	0.920792				S_Shore
cg04079248	0.941176	0.350888	0.252777	0.937765	ARL4A;ARL4A;ARL4A	Promoter_Associated	7:12725978-12727350	Island
cg01934638	0.940774	0.343503	0.252378	0.920757
cg16009764	0.793545	0.175123	0.10523	0.677261	PSMB8;PSMB8			N_Shore
cg16340422	0.836601	0.140815	0.148289	0.883929	PLD6	Promoter_Associated	17:17108465-17110453	Island
cg06496454	0.951476	0.216284	0.263219	0.945595	FOXK1			Island
cg14437551	0.802802	0.183468	0.11455	0.749721	LTA;LTA;LTA	Promoter_Associated	6:31539764-31540869
cg09378339	0.907593	0.337948	0.21939	0.92709	SLC29A3	Promoter_Associated	10:73078427-73079863	N_Shore
cg08592890	0.81366	0.207487	0.125458	0.722625	CTF1;CTF1	Unclassified_Cell_type_specific	16:30907177-30907513	S_Shore
cg05105330	0.936407	0.382743	0.248205	0.961995	KIAA0513			S_Shore
cg22396755	0.952107	0.247238	0.263965	0.952446	RAP1GAP;RAP1GAP	Unclassified_Cell_type_specific	1:21994938-21996804	Island
cg05939513	0.769652	0.106323	0.0815393	0.787857	NLGN4Y;NLGN4Y;NLGN4Y			S_Shore
cg07986378	0.762507	0.109448	0.0744417	0.764624	ETV6
cg22204479	0.967005	0.439861	0.278971	0.959234	NKX2-4	Unclassified_Cell_type_specific	20:21377922-21378600	Island
cg09246203	0.876134	0.23203	0.188101	0.894489	TIGIT	Unclassified	3:114018240-114018789
cg15954675	0.837683	0.176151	0.149714	0.855474	SYNPR;SYNPR
cg06838090	0.956379	0.393963	0.268433	0.958354	LOC154449			S_Shore
cg04767734	0.804537	0.126897	0.11661	0.79929				N_Shore
cg26837773	0.807692	0.160656	0.119966	0.860914				N_Shore
cg27317046	0.741973	0.0711241	0.0543275	0.752012	LTBP2
cg02841482	0.854414	0.221124	0.16678	0.852217	VEPH1;VEPH1;VEPH1;VEPH1;VEPH1
cg06311422	0.729852	0.0550287	0.0422439	0.696291	DST;DST;DST;DST;DST			N_Shore
cg20909795	0.841466	0.180127	0.153864	0.870405
cg24614420	0.796928	0.187672	0.109346	0.751287		Unclassified_Cell_type_specific	3:188674700-188675110
cg23744638	0.90621	0.312896	0.218799	0.910926				N_Shore
cg19846991	0.851912	0.24158	0.164564	0.889496	MYO9A;SENP8;SENP8			S_Shore
cg24680758	0.800491	0.161234	0.113245	0.184226	GRIK2;GRIK2;GRIK2
cg10152131	0.868753	0.240265	0.181543	0.87166		Unclassified	19:51110972-51112121	S_Shore
cg07470275	0.733721	0.0783062	0.0465116	0.693977	TTC23;TTC23;TTC23;TTC23;TTC23;TTC23;TTC23			N_Shelf
cg26075742	0.848162	0.249508	0.160967	0.832168
cg00581783	0.746893	0.110247	0.0597403	0.725427	ABCC5;ABCC5			N_Shelf
cg00767712	0.803155	0.184177	0.116009	0.662939	AGAP1;AGAP1			S_Shore
cg00730670	0.946137	0.429994	0.258994	0.958558	SH3PXD2A
cg23193497	0.781825	0.178871	0.0947075	0.74856	PDE10A;PDE10A
cg01263942	0.905177	0.286997	0.218101	0.880655	DIP2C;C10orf108;C10orf108
cg03340307	0.790191	0.22571	0.103118	0.653349	ORC4L;ORC4L;ORC4L	Unclassified_Cell_type_specific	2:148747333-148747954
cg19242851	0.875132	0.261715	0.188066	0.885775	RPH3AL	Unclassified_Cell_type_specific	17:143034-143465
cg01231381	0.780468	0.179021	0.0934031	0.75499	SESTD1			S_Shore
cg07153264	0.956311	0.365925	0.269319	0.972648	FBXL19			S_Shore
cg23115390	0.898467	0.337998	0.211504	0.880968
cg26258226	0.97261	0.463574	0.285681	0.969912				S_Shore
cg16855817	0.836859	0.114588	0.149934	0.900075	PEX3			S_Shelf
cg08219991	0.877855	0.289456	0.190953	0.863733	CCDC85C	Unclassified_Cell_type_specific	14:100054921-100054957
cg04643145	0.822259	0.206137	0.135387	0.862911				N_Shelf
cg18906815	0.925412	0.249307	0.23856	0.933664	NCOR2;NCOR2
cg24923860	0.956522	0.337526	0.269738	0.973051	TCOF1;TCOF1;TCOF1;TCOF1;TCOF1
cg26248878	0.830903	0.175176	0.144123	0.737538	C14orf39			Island
cg13457217	0.786076	0.178278	0.0993007	0.73714	MIR1322;PINX1	Gene_Associated	8:10681940-10683547
cg14679235	0.93039	0.430099	0.243705	0.917355	TBCD	Unclassified	17:80875260-80876296
cg03712221	0.936391	0.316483	0.249797	0.925052	D4S234E;D4S234E
cg05362168	0.960259	0.27979	0.273791	0.933538	FAM65A			N_Shore
cg17120402	0.839464	0.157473	0.153012	0.820446		Unclassified	8:12891075-12891717
cg13733923	0.918871	0.357104	0.232424	0.897471	LRG1			S_Shelf
cg02820836	0.878003	0.243014	0.191589	0.904097		Unclassified_Cell_type_specific	7:4652830-4652898
cg19112275	0.734052	0.0513242	0.0476727	0.713453	ITPR2	Promoter_Associated	12:26985967-26987842	S_Shore
cg07870757	0.909939	0.294144	0.223561	0.907926	CREM;CREM;CREM;CREM;CREM;CREM	Promoter_Associated	10:35415128-35416855	N_Shore
cg05028274	0.761781	0.135893	0.0754124	0.663298				N_Shore
cg00197993	0.960473	0.410975	0.274119	0.969124
cg01565291	0.954375	0.423067	0.268023	0.911473	KIF26B	Unclassified_Cell_type_specific	1:245812674-245812702
cg05378013	0.944576	0.382258	0.258235	0.923273	ZXDC
cg18902148	0.866681	0.179208	0.180355	0.810544
cg10727812	0.914097	0.350839	0.227785	0.91793	MYL1
cg12930304	0.866095	0.195335	0.179851	0.832815
cg16539346	0.838503	0.210874	0.152265	0.787222	MEN1;MEN1;MEN1;MEN1;MEN1;MEN1;MEN1;MAP4K2	Promoter_Associated	11:64569738-64571808	S_Shore
cg27097992	0.897216	0.302445	0.210994	0.910638				Island
cg04597532	0.815571	0.133737	0.129362	0.773425		Promoter_Associated	5:138897173-138898289	N_Shore
cg05176211	0.882478	0.255244	0.196292	0.905516	MYST3;MYST3;MYST3
cg14963002	0.921678	0.321765	0.235502	0.897198	C14orf72
cg20806180	0.968577	0.383696	0.28241	0.977262	MGAT3	Unclassified_Cell_type_specific	22:39852645-39853011	Island
cg21944022	0.959502	0.360299	0.273336	0.973761	ZNF354B			S_Shore
cg07042077	0.803109	0.146077	0.116982	0.791424	C5orf37			S_Shore
cg00311883	0.92565	0.412517	0.239539	0.888188		Promoter_Associated	1:235098574-235099525
cg03716592	0.949609	0.279446	0.26356	0.976474	PPP1R12C	Unclassified_Cell_type_specific	19:55605937-55606079	N_Shelf
cg12619262	0.941272	0.413404	0.255248	0.964715
cg09800633	0.979284	0.389243	0.293275	0.946566	C1orf174			N_Shore
cg16250812	0.760554	0.102663	0.0745814	0.676113	JAK1
cg00949980	0.902814	0.164413	0.216859	0.888837	SUMO3			Island
cg04413904	0.947279	0.337244	0.261334	0.945507				Island
cg24399924	0.767429	0.10868	0.0814965	0.77424	ATOH8			Island
cg03564727	0.791422	0.133317	0.105514	0.786947	KCNA7			S_Shore
cg16942223	0.893266	0.257857	0.207361	0.888598	JAKMIP1
cg05655953	0.947669	0.327344	0.261791	0.941132	TACC2;TACC2
cg26203572	0.941634	0.37551	0.255806	0.941874
cg09415601	0.90446	0.329637	0.218647	0.922196	PLCG2
cg22596895	0.919986	0.280805	0.234179	0.919701	MTF2;MTF2;MTF2;MTF2
cg09553651	0.882651	0.239207	0.196936	0.841896
cg25801701	0.914618	0.241903	0.22893	0.909434				S_Shore
cg16654152	0.933697	0.31462	0.248019	0.928246	RARG;RARG;RARG			Island
cg26752576	0.897514	0.28675	0.211862	0.917639
cg12352347	0.826198	0.18191	0.140655	0.784217		Promoter_Associated	13:46785204-46786685
cg21589173	0.78899	0.111602	0.103451	0.800694	CABP1;CABP1;CABP1
cg14880348	0.931514	0.329682	0.245991	0.913818	COL9A3	Unclassified_Cell_type_specific	20:61447151-61448870	N_Shore
cg23094648	0.787993	0.164872	0.102476	0.701174	ZMYM6			N_Shelf
cg07294785	0.725348	0.0873656	0.0398616	0.640917	HLA-DOA			S_Shore
cg26036375	0.927326	0.343755	0.241851	0.931242
cg19102272	0.911346	0.234315	0.225876	0.883241	ZNF638;ZNF638
cg14015401	0.893772	0.23238	0.20831	0.926098	FOXK1
cg04571355	0.898401	0.320676	0.212945	0.900632	RPS10P7
cg24113266	0.870592	0.229373	0.185153	0.840345
cg12140441	0.927199	0.174091	0.24178	0.917933
cg26601187	0.740756	0.0651881	0.0554078	0.737047	DCX;DCX;DCX;DCX
cg03998066	0.963653	0.38199	0.278339	0.967544	TGFB1I1;TGFB1I1	Unclassified_Cell_type_specific	16:31482748-31482940	N_Shore
cg13300509	0.958251	0.373494	0.272975	0.957488	PRIM1			S_Shore
cg09829013	0.901452	0.212785	0.216252	0.916472
cg00310968	0.95371	0.39631	0.26851	0.949844	SPAG17			Island
cg05880302	0.927352	0.557467	0.24216	0.926527		Unclassified_Cell_type_specific	4:188426126-188426558	N_Shore
cg08000459	0.83	0.226663	0.144809	0.912665				S_Shore
cg26546862	0.939674	0.386119	0.254546	0.927901	SLC25A16			S_Shore
cg01864230	0.953754	0.453737	0.268657	0.960411
cg02745713	0.77117	0.130843	0.0860968	0.776321	C3orf42
cg09456829	0.95214	0.460585	0.267068	0.929878
cg10947826	0.9384	0.359044	0.253339	0.941574	ADAMTS2;ADAMTS2
cg10430625	0.921785	0.297676	0.23674	0.942365
cg05017994	0.85786	0.241862	0.172816	0.880018		Unclassified_Cell_type_specific	5:962944-964681
cg04685798	0.795993	0.184895	0.110972	0.675219	ANKS1B
cg26267430	0.893868	0.276158	0.208925	0.87006				N_Shore
cg08847919	0.940407	0.358824	0.255568	0.921685	TPCN2			S_Shelf
cg18700416	0.939848	0.386598	0.25505	0.937786	JAKMIP3			S_Shore
cg20030817	0.787969	0.138504	0.103243	0.780566	FLOT1	Promoter_Associated	6:30698505-30699531
cg25319337	0.751243	0.0631229	0.0665201	0.762439	HUS1	Unclassified	7:48007715-48009534
cg02495552	0.780295	0.105175	0.0955982	0.818428	SFRS8			S_Shelf
cg23709617	0.836184	0.205688	0.151488	0.830863	KNDC1			S_Shore
cg07081418	0.943013	0.334219	0.258322	0.940739	ADARB2
cg08015388	0.953427	0.350807	0.268835	0.933774
cg19759228	0.889796	0.380041	0.205226	0.899128				N_Shelf
cg13292607	0.920901	0.349535	0.236346	0.868628	CTBP2;CTBP2
cg11829680	0.937973	0.485962	0.253427	0.942213	EXT1
cg18812579	0.887042	0.328336	0.20254	0.889126
cg05453001	0.84617	0.298945	0.161716	0.89839				N_Shore
cg05055930	0.74954	0.0757049	0.0651275	0.742881	ZC3HC1			S_Shore
cg15609631	0.761155	0.132843	0.076749	0.7458	FAM108C1
cg20019612	0.930329	0.23802	0.245927	0.910529	OTUB1;OTUB1			N_Shore
cg19028099	0.763821	0.105311	0.0794334	0.751837	TRAPPC9;TRAPPC9
cg23229568	0.804242	0.185015	0.119892	0.810979	UGT1A10;UGT1A6;UGT1A8;UGT1A4;UGT1A3;UGT1A6;UGT1A9;UGT1A7;UGT1A5			Island
cg02524954	0.915281	0.316494	0.230952	0.912544	WT1;WT1;WT1;WT1			Island
cg01998058	0.858291	0.294143	0.173978	0.890527
cg05128656	0.915838	0.323952	0.231578	0.909653				Island
cg13625631	0.944381	0.372884	0.260123	0.936046	TLE3;TLE3;TLE3
cg17489748	0.765155	0.114482	0.0808975	0.700039	GFRA1;GFRA1;GFRA1			S_Shelf
cg03119897	0.873358	0.249296	0.189153	0.881441	NFASC;NFASC;NFASC;NFASC			N_Shelf
cg17146738	0.846073	0.244908	0.161897	0.888166	SMURF1;SMURF1			N_Shore
cg14851263	0.911032	0.321325	0.226891	0.937207	MYO5A;MYO5A			S_Shore
cg02845890	0.956091	0.390404	0.271953	0.956592	C8orf45;C8orf45;C8orf45	Promoter_Associated_Cell_type_specific	8:67782384-67783453
cg23433370	0.769184	0.118675	0.0850811	0.795271	STK38L	Promoter_Associated	12:27396682-27398019	N_Shore
cg26945748	0.931242	0.40531	0.247189	0.952793	ATP11A;ATP11A
cg07479303	0.766515	0.127186	0.0824719	0.733604	ESRRG;ESRRG;ESRRG
cg26779378	0.892131	0.267437	0.208114	0.919482	SLC26A4;LOC286002			N_Shore
cg23311252	0.929108	0.238314	0.245101	0.9343	GALNT9			S_Shore
cg10603290	0.764045	0.0932203	0.0800471	0.569559	TRIO	Unclassified_Cell_type_specific	5:14154522-14154795
cg22201615	0.755688	0.0984318	0.0716927	0.787699	BZW1;BZW1L1			S_Shelf
cg16967296	0.773288	0.151922	0.089298	0.752516	LGR4
cg19372975	0.962234	0.338498	0.278318	0.95401	HDLBP;HDLBP	Promoter_Associated	2:242211074-242214010	S_Shore
cg21770462	0.833659	0.258158	0.14976	0.782003	ZNF366;ZNF366
cg01011757	0.766892	0.0871819	0.082997	0.715502	TIGD1;EIF4E2	Promoter_Associated	2:233414753-233416662	S_Shore
cg07356905	0.852588	0.192557	0.168705	0.833766	ZFP62			N_Shore
cg16244318	0.8	0.175582	0.116174	0.749469				S_Shelf
cg20142390	0.7443	0.0904988	0.0605204	0.774115	BRWD1;BRWD1
cg07289841	0.774523	0.111306	0.0908063	0.653824	SNCAIP
cg08071329	0.964858	0.403781	0.281155	0.961814
cg26612230	0.734773	0.0876494	0.051097	0.712299	PDLIM5;PDLIM5;PDLIM5;PDLIM5;PDLIM5
cg03532331	0.878308	0.286056	0.194635	0.872394
cg14076195	0.7764	0.135466	0.0927689	0.782497	STMN1;STMN1;STMN1;STMN1			Island
cg13940534	0.89598	0.255593	0.212389	0.920737	DIAPH1;DIAPH1
cg04735960	0.966348	0.387444	0.282762	0.968249	CRYL1			N_Shelf
cg01247537	0.857082	0.255461	0.173516	0.833778	HIST1H4L			S_Shore
cg11552829	0.933181	0.362072	0.249631	0.911159	FOXI1;FOXI1			N_Shore
cg16049468	0.911899	0.298148	0.228351	0.912122	WNT5A			Island
cg00704734	0.901902	0.260279	0.218373	0.898181				S_Shelf
cg10979436	0.965362	0.351397	0.281862	0.960788		Unclassified_Cell_type_specific	7:27241942-27242221	S_Shore
cg18511164	0.887647	0.375789	0.204182	0.903752	C20orf94			S_Shelf
cg08523694	0.921572	0.258745	0.238124	0.923004		Unclassified_Cell_type_specific	5:57075462-57076311
cg16035036	0.953562	0.367162	0.27012	0.952475
cg15095922	0.916696	0.307604	0.233258	0.930854	NDUFS6;MRPL36			Island
cg13959110	0.916015	0.329257	0.2326	0.912484	MYEF2			N_Shelf
cg22501388	0.791394	0.132689	0.108015	0.764343	PDZRN4			S_Shore
cg25980388	0.90812	0.337798	0.224756	0.93617
cg23641267	0.747521	0.108335	0.0641573	0.671489	LPXN;LPXN			N_Shore
cg07595346	0.908198	0.240369	0.224845	0.884948	CNR2			S_Shelf
cg04303969	0.965778	0.407441	0.282468	0.968955
cg16540586	0.934863	0.322715	0.251567	0.923842		Unclassified_Cell_type_specific	16:85242433-85243578	Island
cg03771739	0.794136	0.137706	0.110882	0.708094	PIP4K2A
cg11724225	0.87149	0.225435	0.188257	0.899213
cg27368068	0.903305	0.270977	0.220085	0.888848
cg14041360	0.887171	0.263752	0.203974	0.825635		Unclassified	9:19471567-19472445
cg19393323	0.803279	0.224281	0.120149	0.698637	FIGN
cg17481637	0.890173	0.292739	0.207075	0.895796	RPTOR;RPTOR	Promoter_Associated_Cell_type_specific	17:78822419-78822633	S_Shelf
cg09571972	0.916014	0.332603	0.232932	0.928189	GMDS	Unclassified	6:2104030-2104979
cg05688136	0.97169	0.369213	0.288615	0.954889	SPHKAP;SPHKAP
cg08159743	0.780132	0.15403	0.0970775	0.705405				S_Shelf
cg05048259	0.884821	0.2466	0.20179	0.908839	CAMTA1
cg00994389	0.93363	0.447453	0.250608	0.947086	COL4A2			Island
cg17047981	0.882395	0.286009	0.199409	0.899802	PCDHB12			N_Shore
cg19093370	0.972393	0.335515	0.289411	0.952332	PLD6	Promoter_Associated	17:17108465-17110453	Island
cg16673806	0.814235	0.180595	0.131254	0.842479	KDM3B
cg08380440	0.929908	0.284305	0.246931	0.902629		Unclassified_Cell_type_specific	11:2234583-2235252
cg08260278	0.741779	0.0648512	0.0588235	0.759345
cg15857329	0.815238	0.209112	0.132289	0.807891	C8orf73	Promoter_Associated_Cell_type_specific	8:144653350-144654830	N_Shore
cg21784894	0.938079	0.578049	0.255138	0.901815	PDE6B;PDE6B;PDE6B			N_Shore
cg08564172	0.9049	0.315941	0.221996	0.908797
cg07140767	0.761621	0.188651	0.0787342	0.768027		Unclassified_Cell_type_specific	13:112817625-112817724	N_Shore
[truncated: 128,019 more rows]

## Sheet: Hypomethylated with AGI-5198
Supplemental Table 1 -Hypomethylated probes with beta-value difference < -0.4 between 1uM AGI-5198 and vehicle treated TS603 cells
Probe	DMSO	100nM DAC	200nM DAC	AGI-5198	Beta(AGI-5198) - Beta(DMSO)	UCSC_REFGENE_NAME	REGULATORY_FEATURE_GROUP	REGULATORY_FEATURE_NAME	RELATION_TO_UCSC_CPG_ISLAND
cg00674304	0.955343	0.656351	0.700411	0.336479	-0.618864	POMC;POMC	Unclassified_Cell_type_specific	2:25390959-25392100	Island
cg02279224	0.933143	0.687927	0.739482	0.235037	-0.698106	PLAGL1;PLAGL1			S_Shore
cg02762634	0.780138	0.266629	0.303064	0.335603	-0.444535	NLK
cg03044684	0.8007	0.413127	0.413683	0.0832956	-0.717404	HUNK			S_Shore
cg03463990	0.633761	0.20787	0.20787	0.20787	-0.425891	CCDC33			N_Shelf
cg04524477	0.876745	0.469553	0.572324	0.409137	-0.467608	NBR1;TMEM106A;NBR1;NBR1	Promoter_Associated	17:41363351-41364480	N_Shore
cg05470736	0.698763	0.202907	0.243394	0.243394	-0.455369				S_Shelf
cg05509820	0.648075	0.134814	0.157871	0.157871	-0.490204				S_Shelf
cg06129544	0.60767	0.150442	0.168642	0.168642	-0.439028				N_Shore
cg06581175	0.72645	0.224774	0.29243	0.29243	-0.43402	DLX6AS			N_Shore
cg07465387	0.949661	0.528702	0.554568	0.490226	-0.459435				S_Shore
cg07488417	0.573252	0.121691	0.121691	0.121691	-0.451561				N_Shore
cg07580591	0.598131	0.0627306	0.0949416	0.178191	-0.41994		Unclassified	15:68851172-68853185	N_Shore
cg08470013	0.634483	0.199782	0.185119	0.199782	-0.434701	OR5AC2
cg09318453	0.653295	0.23608	0.23608	0.23608	-0.417215
cg11737742	0.964972	0.770426	0.775158	0.439753	-0.525219	KCNC4;KCNC4;KCNC4;KCNC4;KCNC4;KCNC4			Island
cg11813940	0.908131	0.413857	0.410055	0.413857	-0.494274	BRD2;BRD2
cg12062156	0.557848	0.199218	0.113012	0.113012	-0.444836
cg12423553	0.923579	0.557754	0.589925	0.386423	-0.537156	COL6A2;COL6A2;COL6A2			N_Shelf
cg12452386	0.614165	0.169357	0.196495	0.196495	-0.41767	PLA2G4E
cg12967164	0.971016	0.738598	0.728728	0.0650871	-0.905929	ELFN1			Island
cg13168374	0.662227	0.228829	0.244567	0.244567	-0.41766	CPLX4
cg13391079	0.823144	0.576374	0.589263	0.336482	-0.486662				Island
cg13547817	0.567689	0.15797	0.166463	0.166463	-0.401226	ERP44
cg13698991	0.619992	0.255819	0.274177	0.0156941	-0.604298	FAM135A;FAM135A;FAM135A
cg13878677	0.87658	0.460062	0.476106	0.449456	-0.427124	IQSEC1
cg14363981	0.890178	0.568212	0.542884	0.117991	-0.772187	EFNB2			Island
cg14775958	0.913422	0.541811	0.553687	0.366114	-0.547308				N_Shore
cg15421087	0.630072	0.483649	0.559853	0.182398	-0.447674	CTNNB1;CTNNB1;CTNNB1	Promoter_Associated	3:41240590-41240873	Island
cg15651267	0.686559	0.155598	0.169896	0.166407	-0.520152	ODZ2
cg16187787	0.62621	0.25404	0.29767	0.184816	-0.441394
cg16576597	0.440298	0.124516	0.1599	0.0385235	-0.401775	NUPR1;NUPR1
cg16661000	0.731727	0.404124	0.386698	0.245967	-0.48576	HAPLN3	Promoter_Associated	15:89437283-89439154	N_Shore
cg17084697	0.651047	0.201936	0.217425	0.217425	-0.433622	HJURP
cg17152484	0.568419	0.523279	0.513471	0.0569487	-0.51147	GPR37	Unclassified	7:124404774-124406338	Island
cg17559031	0.98224	0.528796	0.56185	0.56185	-0.42039	MRPL12			N_Shore
cg18516557	0.607908	0.449678	0.484057	0.133642	-0.474266		Unclassified_Cell_type_specific	2:177003877-177004263	N_Shore
cg18761756	0.632462	0.196222	0.170489	0.196222	-0.43624	DLGAP1;DLGAP1			S_Shelf
cg18934822	0.914297	0.519029	0.486356	0.486356	-0.427941	SKI
cg18939241	0.506526	0.171594	0.178346	0.0833243	-0.423202	ATP10A			S_Shore
cg19590591	0.962714	0.397824	0.490286	0.490286	-0.472428	GOLGA3	Gene_Associated_Cell_type_specific	12:133349318-133349453	N_Shore
cg20484658	0.567624	0.105661	0.132206	0.132206	-0.435418	VPS52
cg21715599	0.453528	0.163085	0.185688	0.00967206	-0.443856	SLCO3A1;SLCO3A1			S_Shelf
cg21884421	0.941571	0.761599	0.732051	0.175425	-0.766146	IGDCC3	Unclassified_Cell_type_specific	15:65647943-65648431	Island
cg21913897	0.895599	0.401759	0.444563	0.444621	-0.450978	AJAP1;AJAP1
cg22196952	0.960951	0.739285	0.750977	0.0242006	-0.93675	GRASP	Unclassified	12:52400554-52400797	Island
cg22855642	0.835162	0.429114	0.439952	0.434533	-0.400629
cg24399467	0.949189	0.409581	0.428632	0.428632	-0.520557	DAGLB;DAGLB
cg25179334	0.903504	0.311186	0.652499	0.471632	-0.431872
cg25618573	0.879341	0.329167	0.489296	0.145819	-0.733522	KLC2;RAB1B;KLC2;KLC2;KLC2	Promoter_Associated	11:66034188-66035686	Island
cg26081900	0.595801	0.134241	0.154989	0.154989	-0.440812	BTNL3
cg26428069	0.507986	0.0721572	0.172402	0.0721572	-0.435829	NCKAP5;NCKAP5

## Sheet: TS603 cells
Supplemental Table 2 - Differentially expressed probes with abs(fold-change) > 1.2 between 200 nM DAC and vehicle treated TS603 glioma cells
Probes	Gene Symbol	DMSO	1 uM AGI-5198	100 nM DAC	200 nM DAC
202178_at	PRKCZ	6.16219	6.32651	5.93768	4.81328
203528_at	SEMA4D	5.92155	5.83604	4.95265	4.53785
203724_s_at	RUFY3	10.6083	10.5532	9.63841	9.35155
203798_s_at	VSNL1	10.3496	10.5345	9.29834	9.05482
203895_at	PLCB4	6.57499	6.46242	5.82549	5.32408
203896_s_at	PLCB4	6.24176	6.25137	5.3962	5.0363
204324_s_at	GOLIM4	8.43952	8.33806	7.5037	7.18742
204347_at	AK4 /// LOC100507855	7.60441	7.38767	6.60261	6.25809
204348_s_at	AK4 /// LOC100507855	9.54971	9.33169	8.28164	8.14305
204513_s_at	ELMO1	6.71483	6.67184	5.63744	5.12433
204530_s_at	TOX	5.38218	5.06778	4.52646	4.17272
204648_at	NPR1	9.56857	9.17373	8.54454	8.27252
204857_at	MAD1L1	5.87281	5.99238	4.86228	4.64311
205154_at	LRRN2	8.69973	7.42032	7.48554	6.87313
205253_at	PBX1	6.3685	6.61275	5.35356	5.07819
205330_at	MN1	7.61492	7.54193	6.43752	6.25027
205413_at	MPPED2	11.6057	11.5413	10.5632	10.3602
205429_s_at	MPP6	8.33047	8.25691	7.33803	7.06152
205603_s_at	DIAPH2	6.64208	6.81455	5.60433	5.43101
205632_s_at	PIP5K1B	8.6308	8.65028	6.72454	6.56497
205638_at	BAI3	7.95936	8.16415	6.78418	6.40781
205737_at	KCNQ2	5.79027	6.02773	4.98477	4.25267
205771_s_at	AKAP7	9.41609	10.3071	8.63496	8.18901
205970_at	MT3	8.34402	8.00042	6.47306	6.34361
206100_at	CPM	9.28352	9.81157	6.87209	6.08298
206137_at	RIMS2	7.86077	7.40757	6.43445	6.29365
206282_at	NEUROD1	8.33663	8.49643	7.3132	6.89702
206291_at	NTS	7.78209	8.86486	6.34941	5.68774
206331_at	CALCRL	10.3453	10.3445	9.47522	8.94162
206463_s_at	DHRS2	10.0071	8.09426	8.90679	8.70694
206489_s_at	DLGAP1	5.29664	6.6631	3.94645	3.77836
206490_at	DLGAP1	5.94262	6.40576	4.30835	3.88179
206655_s_at	GP1BB /// SEPT5 /// SEPT5-GP1BB	6.81232	7.08746	5.38597	5.10352
206670_s_at	GAD1	5.29451	5.42229	4.53552	3.89721
206718_at	LMO1	8.6399	9.29336	6.53875	6.39353
206737_at	WNT11	6.15422	5.52713	5.11742	4.93715
206785_s_at	KLRC1 /// KLRC2	9.19633	9.59816	8.01194	7.58415
206866_at	CDH4	6.34374	6.07578	4.90803	4.65125
206896_s_at	GNG7	9.58183	9.38946	8.51877	8.20408
207010_at	GABRB1	7.80617	8.19401	6.22293	6.07583
207084_at	POU3F2	9.25973	9.27678	7.95096	8.05748
207173_x_at	CDH11	6.42976	6.93709	4.86388	4.31895
207437_at	NOVA1	7.7522	8.07315	6.47859	6.46425
207565_s_at	MR1	5.71478	5.78209	5.04334	4.29686
207702_s_at	MAGI2	5.67654	5.67119	4.56004	4.21092
207723_s_at	KLRC3	6.72274	7.17018	4.60601	4.80994
208243_s_at	CNR1	5.98782	5.35371	4.53298	4.43358
208308_s_at	GPI	9.2722	9.18251	8.58179	7.83746
209590_at	BMP7	7.79575	7.58618	6.83425	6.42552
209591_s_at	BMP7	6.49342	6.12345	5.39422	4.64087
209737_at	MAGI2	9.00021	9.11536	7.75954	7.33908
209987_s_at	ASCL1	7.23069	7.27862	4.92303	5.02256
209988_s_at	ASCL1	9.20015	9.38274	7.17104	7.01643
210221_at	CHRNA3	7.12135	6.31678	5.47252	5.69908
210369_at	SWAP70	6.10677	6.42327	5.22878	4.68261
210815_s_at	CALCRL	8.94893	8.98236	8.24012	7.59053
211419_s_at	CHN2	6.22023	6.03818	5.22705	4.64688
212148_at	PBX1	8.85673	8.95219	7.34437	7.17765
212151_at	PBX1	9.81292	9.71367	8.05196	8.06072
212154_at	SDC2	8.38512	8.6936	7.09782	7.08305
212158_at	SDC2	9.77398	9.96609	8.41033	8.52677
212977_at	CXCR7	6.05588	6.81978	4.93904	4.84408
213217_at	ADCY2	9.2987	9.60291	7.54131	7.48404
213228_at	PDE8B	8.60836	8.43813	7.41006	7.09314
213258_at	TFPI	6.8803	7.76575	6.48956	5.46076
213308_at	SHANK2	6.05805	4.7244	4.93904	4.44586
213385_at	CHN2	10.0592	9.90827	8.84332	8.56578
213849_s_at	PPP2R2B	8.35661	8.62106	7.28057	6.86403
213894_at	THSD7A	11.0704	10.9296	9.58459	9.39391
214079_at	DHRS2	11.1206	9.07643	10.2412	9.89762
214597_at	SSTR2	5.37848	3.76084	4.22896	3.80895
214611_at	GRIK1	8.83909	8.41168	7.92157	7.63151
214874_at	PKP4	5.09376	5.22109	4.11018	3.86711
214890_s_at	FAM149A	6.90966	7.26737	6.20649	5.3881
214920_at	THSD7A	11.5414	11.4662	10.2086	9.89964
215290_at	---	4.8342	4.54583	3.34881	3.19867
215362_at	---	6.85864	6.56611	6.28075	5.08625
215518_at	STXBP5L	6.06191	5.66363	4.15175	4.17822
215692_s_at	MPPED2	7.20605	7.40452	6.19742	5.62083
215813_s_at	PTGS1	7.33906	8.06807	6.15538	6.1253
217562_at	FAM5C	10.6885	10.5748	9.61113	9.08267
219077_s_at	WWOX	7.66613	7.52118	6.30277	6.02613
219090_at	SLC24A3	8.16446	7.84755	6.85416	6.73562
219195_at	PPARGC1A	8.20792	8.02898	6.92931	6.7577
219204_s_at	SRR	8.24075	8.43158	7.46754	6.97648
219205_at	SRR	8.84736	8.93164	7.84647	7.47036
219264_s_at	PPP2R3B	6.66168	6.81831	5.81452	5.2174
219274_at	TSPAN12	9.85938	9.7305	8.78939	8.60881
219331_s_at	KLHDC8A	7.35212	7.71809	6.34517	5.90407
219450_at	C4orf19	7.57771	7.12911	6.07886	6.07337
219511_s_at	SNCAIP	8.9022	9.05139	7.61484	7.1443
219643_at	LRP1B	6.39012	6.21324	4.78171	4.67613
219714_s_at	CACNA2D3	6.62153	6.53437	5.58428	4.22855
219737_s_at	PCDH9	8.61066	9.01303	7.17067	7.2183
219884_at	LHX6	7.21185	7.96354	6.13994	5.6973
220115_s_at	CDH10	7.17085	7.98363	6.60594	5.73212
220227_at	CDH4	5.78645	5.91082	4.86161	4.46603
220399_at	LINC00115	5.14498	5.26297	4.43318	3.90053
221288_at	GPR22	5.38379	4.96547	3.76578	3.1148
221606_s_at	HMGN5	8.38575	8.46654	7.39519	6.80665
222291_at	FAM149A	6.16965	6.67338	5.07686	4.85941
222315_at	---	5.12872	5.03334	4.54919	3.8314
32625_at	NPR1	11.3387	10.7066	10.2029	9.81046
57588_at	SLC24A3	7.51059	7.43618	6.17124	6.27443
91682_at	---	9.11311	9.3138	8.2529	7.88857
200600_at	MSN	3.78389	3.97303	6.16614	7.39085
200632_s_at	NDRG1	9.4871	9.00266	10.8078	11.0844
200633_at	UBB	4.05293	3.69518	10.8687	12.5984
200782_at	ANXA5	10.6218	10.9143	11.7169	11.9281
200799_at	HSPA1A /// HSPA1B	2.9259	3.12415	7.35846	9.13787
200800_s_at	HSPA1A /// HSPA1B	5.61125	5.80084	7.58278	8.36208
200872_at	S100A10	9.87284	10.4249	12.4413	12.8153
200878_at	EPAS1 /// LOC100652809	5.46694	4.97391	7.41235	7.819
200974_at	ACTA2	7.80335	7.78029	8.94384	9.45585
200983_x_at	CD59	9.28519	9.36846	10.168	10.5214
201136_at	PLP2	5.91593	6.11432	6.96727	7.50248
201150_s_at	TIMP3	3.07459	4.0019	3.74652	4.44199
201163_s_at	IGFBP7	4.87327	5.71228	6.96344	6.868
201170_s_at	BHLHE40	7.85169	7.78683	8.7417	9.06235
201289_at	CYR61	6.04968	6.41206	7.51263	7.91741
201315_x_at	IFITM2	6.33189	6.84678	8.97427	9.52115
201319_at	MYL12A	6.02841	5.5241	8.10958	8.87701
201324_at	EMP1	5.76902	6.43509	8.33707	8.93117
201325_s_at	EMP1	5.42853	5.70406	7.75841	8.40103
201331_s_at	STAT6	5.31814	5.3352	7.90615	8.30011
201348_at	GPX3	5.39453	5.0463	7.35342	7.95996
201474_s_at	ITGA3	6.2504	6.79455	8.06564	8.6664
201481_s_at	PYGB	8.56338	8.64188	9.64719	10.0053
201502_s_at	NFKBIA	9.53353	9.47072	11.2559	11.4917
201506_at	LOC100652886 /// LOC100653157 /// TGFBI	4.17405	4.85313	5.53367	5.456
201525_at	APOD	3.23074	3.31424	4.59311	5.80908
201564_s_at	FSCN1 /// LOC100653350	4.85505	4.99742	7.13623	8.01879
201572_x_at	DCTD	3.39832	3.668	4.03671	5.13464
201578_at	PODXL	10.6646	10.2659	11.9413	12.2191
201590_x_at	ANXA2	7.84218	7.98068	9.78203	10.7323
201631_s_at	IER3	5.14722	5.00416	9.6721	10.6099
201641_at	BST2	6.40199	6.77828	8.04182	7.78702
201642_at	IFNGR2	9.3102	9.31047	10.6354	10.7367
201721_s_at	LAPTM5	4.65057	5.04646	7.11213	7.47772
201810_s_at	SH3BP5	7.93787	7.77766	9.57594	9.91149
201811_x_at	SH3BP5	8.87772	8.69804	10.5478	10.8402
201858_s_at	SRGN	3.85315	4.96496	5.34735	5.32766
201859_at	SRGN	4.88901	5.55224	6.69271	6.91969
201860_s_at	PLAT	4.14312	4.6293	5.11519	5.85716
201887_at	IL13RA1	6.98188	6.5597	8.34065	8.52273
201888_s_at	IL13RA1	4.38645	4.1492	5.70203	6.04216
201925_s_at	CD55	4.13277	3.75572	5.47571	5.5996
201954_at	ARPC1B	8.46271	8.50672	9.97597	10.0656
202003_s_at	ACAA2	6.10646	6.65422	6.77304	7.63059
202071_at	SDC4	4.09326	4.6987	5.19666	6.56154
202073_at	OPTN	8.07984	8.20392	9.20122	9.50069
202132_at	WWTR1	7.83413	7.79451	9.19378	9.82662
202133_at	WWTR1	9.83391	10.1567	11.8222	12.265
202134_s_at	WWTR1	5.59511	5.7467	6.78	7.07778
202165_at	PPP1R2	7.51358	7.39112	8.68327	9.0216
202166_s_at	PPP1R2	8.94822	8.91808	10.146	10.5
202191_s_at	GAS7	8.37771	8.29425	9.93041	10.3232
202192_s_at	GAS7	8.70951	8.81118	10.4223	10.5611
202202_s_at	LAMA4	7.72334	8.14087	8.86501	9.39265
202219_at	SLC6A8	6.25648	6.93166	7.82856	7.87036
202237_at	NNMT	5.49227	5.4631	6.89669	6.99184
202241_at	TRIB1	7.69913	7.8629	9.3761	9.60466
202270_at	GBP1	2.78948	2.8399	3.92194	4.72976
202283_at	SERPINF1	5.17402	5.0716	6.24362	6.79469
202284_s_at	CDKN1A	10.4486	9.85273	11.6519	11.9996
202286_s_at	TACSTD2	2.71222	2.5553	2.95199	4.16874
202291_s_at	MGP	6.86335	9.622	9.06917	8.90699
202308_at	SREBF1	5.85854	6.26998	7.05979	7.33563
202345_s_at	FABP5	3.92757	3.90638	6.824	8.8901
202393_s_at	KLF10	5.86353	6.21163	7.32293	7.37715
202411_at	IFI27	5.20665	5.2667	8.8506	9.80581
202437_s_at	CYP1B1	3.3861	3.37512	3.93792	4.6464
202438_x_at	IDS	3.69011	4.02741	4.99389	5.43282
202439_s_at	IDS	6.62935	6.73253	7.4875	7.83026
202464_s_at	PFKFB3	8.50642	8.48591	9.87502	9.90956
202510_s_at	TNFAIP2	4.55162	4.79575	6.90408	7.37235
202531_at	IRF1	6.31635	6.44114	8.03189	8.19907
202546_at	VAMP8	3.6917	3.90299	5.52511	5.47125
202581_at	HSPA1A /// HSPA1B	6.17436	6.08475	7.72591	8.25955
202598_at	S100A13	7.43962	7.32753	8.43773	8.78578
202627_s_at	SERPINE1	6.314	6.27724	8.13822	8.82683
202637_s_at	ICAM1	5.65663	5.9236	8.63458	8.88375
202638_s_at	ICAM1	4.38264	4.5031	8.78848	9.02659
202643_s_at	TNFAIP3	5.5883	5.30522	7.9454	8.26855
202644_s_at	TNFAIP3	6.64973	7.03687	9.56764	9.57962
202732_at	PKIG	9.38746	9.55569	10.4767	10.8068
202733_at	P4HA2	4.50214	4.34811	6.15228	6.57409
202766_s_at	FBN1	6.88497	7.10678	7.79293	8.2069
202771_at	PIEZO1	5.63847	5.48902	6.52447	6.92056
202847_at	PCK2	5.12963	5.00252	6.0265	6.52461
202863_at	SP100	4.57213	4.6195	7.09305	7.29967
202864_s_at	SP100	5.2138	5.87252	7.4924	7.73019
202878_s_at	CD93	5.07218	5.83745	7.06534	7.32023
202902_s_at	CTSS	5.05475	4.70409	6.79517	6.33764
202910_s_at	CD97	8.08754	8.37596	9.52311	9.51437
202952_s_at	ADAM12	4.30843	4.37283	5.79946	6.9182
202957_at	HCLS1	3.0336	2.9337	5.1401	5.66613
202998_s_at	LOXL2	7.46291	7.65073	9.59521	9.98368
203002_at	AMOTL2	4.08309	4.78773	5.24224	5.65544
203068_at	KLHL21	5.6424	5.85341	6.80535	6.9182
203071_at	SEMA3B	5.88128	5.4284	7.6674	7.53225
203140_at	BCL6	6.43031	6.57521	8.34049	8.43165
203186_s_at	S100A4	8.46953	9.6614	12.0913	12.1093
203234_at	UPP1	6.66067	6.75901	8.17086	8.5236
203303_at	DYNLT3	3.2206	3.33308	6.82641	8.41126
203304_at	BAMBI	9.98547	9.53617	10.9364	11.2499
203320_at	SH2B3	8.67798	8.55597	9.77178	9.89234
203335_at	PHYH	6.27679	6.21023	8.16765	9.20633
203400_s_at	TF	4.89528	5.22224	6.28951	6.40549
203424_s_at	IGFBP5	7.7244	8.53379	8.96274	10.0654
203447_at	PSMD5	4.13508	3.79809	5.06229	6.16531
203471_s_at	PLEK	4.92256	5.25579	8.35112	8.4727
203476_at	TPBG	4.67024	5.26776	6.43343	6.29952
203499_at	EPHA2	6.47337	6.16567	7.95096	8.06223
203540_at	GFAP	3.72417	4.05481	6.56267	7.16145
203570_at	LOXL1	8.07263	8.54158	9.57144	9.50444
203662_s_at	TMOD1	5.75784	5.34533	6.86838	7.09911
203691_at	PI3	3.52188	3.31012	3.5096	4.83603
203705_s_at	FZD7	3.85142	3.67174	4.85515	5.91023
203706_s_at	FZD7	2.42307	2.49966	4.33402	6.32468
203765_at	GCA	3.42814	3.32305	4.27277	5.1431
203799_at	CD302 /// LY75-CD302	2.92493	2.71607	4.20085	4.47998
203821_at	HBEGF	7.54325	7.58044	8.98385	9.1694
203828_s_at	IL32	4.92649	4.37573	7.16322	7.16853
203868_s_at	VCAM1	3.37109	3.34609	4.16106	4.71476
203889_at	SCG5	4.7305	5.92817	6.52688	7.35608
203912_s_at	DNASE1L1	6.31706	6.30684	7.40485	7.59753
203939_at	NT5E	4.2756	4.66726	5.45856	5.96778
203973_s_at	CEBPD	7.12459	6.7841	8.37522	8.51118
203987_at	FZD6	3.01557	3.55106	4.41446	6.19189
203989_x_at	F2R	9.29264	9.59724	10.0889	10.5572
204062_s_at	ULK2	4.49487	4.48652	5.41101	5.69658
204063_s_at	ULK2	4.61568	4.51578	5.55462	5.86541
204079_at	TPST2	8.33621	8.3963	9.59057	9.87446
204083_s_at	TPM2	3.64066	4.08155	7.80637	8.34002
204112_s_at	HNMT	5.03729	6.92384	6.47868	6.5672
204114_at	NID2	7.01392	6.50955	10.2135	10.4441
204158_s_at	TCIRG1	3.8702	3.8332	5.60524	5.49668
204163_at	EMILIN1	6.54217	6.86591	8.71072	8.64888
204222_s_at	GLIPR1	3.71929	4.17225	6.35973	6.96834
204260_at	CHGB	7.29085	6.04214	8.50625	8.50597
204268_at	S100A2	6.32481	6.86556	7.83878	8.00434
204320_at	COL11A1	3.60621	4.78434	4.42119	5.46795
204362_at	SKAP2	5.35863	5.64257	6.877	7.0383
204363_at	F3	6.27561	6.42435	7.28026	7.55608
204401_at	KCNN4	5.21078	5.22471	6.46577	6.42283
204420_at	FOSL1	4.51565	4.67331	5.9756	6.54204
204440_at	CD83	5.71662	6.48234	8.21206	8.37197
204471_at	GAP43	9.86387	10.1479	11.1392	11.2823
204489_s_at	CD44	8.55259	8.57491	9.44958	9.81578
204519_s_at	PLLP	6.19906	6.54742	7.39032	7.70089
204533_at	CXCL10	4.95484	4.93643	5.56282	6.24593
204570_at	COX7A1	3.89324	4.16926	6.20348	6.86865
204584_at	L1CAM	3.73089	3.75313	3.90092	4.93818
204589_at	NUAK1	6.5825	7.03821	8.08826	8.39499
204625_s_at	ITGB3	4.68592	4.32733	5.28746	6.45934
204627_s_at	ITGB3	7.14062	7.27224	9.75081	10.0091
204628_s_at	ITGB3	6.58435	6.79103	8.21823	8.8005
204675_at	SRD5A1	6.59511	6.75252	7.95096	7.9717
204698_at	ISG20	6.65651	6.23716	8.97497	8.99278
204724_s_at	COL9A3	3.99745	4.55269	7.27542	7.30757
204774_at	EVI2A	3.52188	4.15436	4.95164	4.86491
204790_at	SMAD7	4.91225	4.53624	6.45275	6.5701
204882_at	ARHGAP25	4.32828	4.35995	4.94261	5.56096
204924_at	TLR2	4.71485	4.70734	5.30376	6.05445
204949_at	ICAM3	4.3119	3.92078	6.32847	6.69837
204971_at	CSTA	4.26694	4.14565	5.61437	5.79767
204998_s_at	ATF5	7.69201	7.72368	9.07595	9.24731
204999_s_at	ATF5	7.10562	7.24729	8.58849	8.88275
205016_at	TGFA	3.48772	3.15943	4.39851	4.97323
205020_s_at	ARL4A	6.93962	7.02234	8.32805	8.6317
205076_s_at	MTMR11	7.42418	7.29102	8.77215	8.94656
205081_at	CRIP1	4.70568	4.02502	7.38206	8.21121
205110_s_at	FGF13	4.76822	5.20189	5.27863	5.97364
205113_at	NEFM	4.04376	5.20002	5.03542	6.3608
205174_s_at	QPCT	2.95086	2.99909	4.58076	6.04204
205236_x_at	SOD3	5.27861	5.55418	6.12882	6.93373
205249_at	EGR2	6.68689	6.32806	7.5305	8.43374
205422_s_at	ITGBL1	2.72118	3.05164	4.20333	4.58104
205442_at	MFAP3L	4.35798	4.54391	5.65627	5.82009
205479_s_at	PLAU	5.52005	6.19094	7.49685	7.71067
205498_at	GHR	3.59323	4.41606	4.94985	4.92109
205542_at	STEAP1	3.86722	3.84601	4.78171	5.15866
205579_at	HRH1	6.42443	6.3268	8.28949	8.47869
205749_at	CYP1A1	5.20889	5.58629	8.18591	8.86694
205756_s_at	F8	6.0267	6.35097	7.09117	7.24252
205858_at	NGFR	4.1257	4.76147	6.06455	6.24023
205890_s_at	GABBR1 /// UBD	4.18756	4.30502	7.28026	7.75618
205891_at	ADORA2B /// LOC100652851 /// LOC100653318	6.65025	7.55006	8.15707	8.39226
205896_at	SLC22A4	3.62679	3.68321	7.05051	7.52817
206001_at	NPY	3.88753	3.37441	4.38399	5.87579
206025_s_at	TNFAIP6	5.97115	7.3334	7.70156	7.83232
206026_s_at	TNFAIP6	5.90794	7.03522	7.516	7.79045
206082_at	HCP5	5.71074	5.06796	6.93403	7.63018
206091_at	MATN3	2.57912	2.38218	3.76885	4.51697
206115_at	EGR3	5.00905	4.2807	7.0765	7.07574
206133_at	XAF1	3.59936	3.56303	4.3266	5.2174
206172_at	IL13RA2	3.01865	2.73587	5.47418	5.89516
206210_s_at	CETP	3.36583	3.13641	5.2353	5.18191
206218_at	MAGEB2	3.78104	3.35102	8.45327	9.11671
206247_at	MICB	5.57082	5.57487	7.08408	7.2076
206376_at	SLC6A15	3.88118	4.8642	7.20236	7.48896
206394_at	MYBPC2	3.6074	3.3272	4.96413	5.52855
206464_at	BMX	3.59854	4.20515	4.73011	5.41102
206467_x_at	RTEL1-TNFRSF6B /// TNFRSF6B	6.01605	5.98363	7.4263	8.06387
206540_at	GLB1L	5.50869	5.46077	6.13108	7.28797
206588_at	DAZL	2.81622	2.77408	5.17028	7.83163
206609_at	MAGEC1	4.23396	4.17854	6.77702	7.35573
206626_x_at	SSX1	3.4456	3.58326	9.19715	9.74126
206627_s_at	SSX1	2.53273	2.86517	5.99742	6.36259
206640_x_at	GAGE12B /// GAGE12C /// GAGE12D /// GAGE12E /// GAGE12F /// GAGE12G /// GAGE12H /// GAGE12I /// GAGE2A /// GAGE2B /// GAGE2C /// GAGE4 /// GAGE5 /// GAGE6 /// GAGE7	3.13065	3.07219	7.02501	8.27301
206702_at	TEK	5.20701	6.98835	6.56605	6.58277
206772_at	PTH2R	5.01382	5.90463	6.73621	7.12302
206857_s_at	FKBP1B	7.14141	7.52615	8.47495	8.87639
206897_at	PAGE1	3.84985	4.06559	5.7677	6.1837
206907_at	TNFSF9	4.28497	4.18531	5.09024	5.72514
206924_at	IL11	3.53767	3.50447	5.55073	5.84367
206932_at	CH25H	3.13279	3.12039	4.16449	4.53188
207086_x_at	GAGE1 /// GAGE12B /// GAGE12C /// GAGE12D /// GAGE12E /// GAGE12F /// GAGE12G /// GAGE12H /// GAGE12I /// GAGE12J /// GAGE2A /// GAGE2B /// GAGE2C /// GAGE2D /// GAGE2E /// GAGE4 /// GAGE5 /// GAGE6 /// GAGE7 /// GAGE8	3.60373	3.83157	6.77471	8.37922
207111_at	EMR1	3.33051	3.63313	4.81028	5.19216
207113_s_at	TNF	3.62402	4.16425	6.09032	5.83639
207180_s_at	HTATIP2	4.51065	4.02252	5.05207	6.05158
207196_s_at	TNIP1	8.2046	8.24377	9.65442	9.90204
207281_x_at	VCX2	4.73738	4.63275	7.88999	9.1715
207325_x_at	MAGEA1	3.64206	4.3367	5.38552	7.03009
207345_at	FST	3.97495	3.70465	5.18554	5.46422
207469_s_at	PIR	5.05584	5.90419	7.56951	7.85732
207493_x_at	SSX2 /// SSX2B	3.53192	3.52945	8.34292	8.85016
207534_at	MAGEB1	3.45389	3.5438	5.21715	6.03866
207574_s_at	GADD45B	6.63815	6.6854	7.98884	7.96111
207663_x_at	GAGE3	3.97425	3.88723	5.88381	7.11293
207666_x_at	SSX3	3.2699	4.02524	8.24127	8.5977
207739_s_at	GAGE1 /// GAGE12C /// GAGE12D /// GAGE12E /// GAGE12F /// GAGE12G /// GAGE12H /// GAGE12I /// GAGE12J /// GAGE2A /// GAGE2B /// GAGE2C /// GAGE2D /// GAGE2E /// GAGE3 /// GAGE4 /// GAGE5 /// GAGE6 /// GAGE7 /// GAGE8	3.44333	3.5038	7.43523	8.83112
208155_x_at	GAGE1 /// GAGE12C /// GAGE12D /// GAGE12E /// GAGE12F /// GAGE12G /// GAGE12H /// GAGE12I /// GAGE12J /// GAGE2D /// GAGE4 /// GAGE5 /// GAGE6 /// GAGE7	3.82482	3.97697	6.89413	8.13309
208180_s_at	HIST1H4A /// HIST1H4B /// HIST1H4C /// HIST1H4D /// HIST1H4E /// HIST1H4F /// HIST1H4H /// HIST1H4I /// HIST1H4J /// HIST1H4K /// HIST1H4L /// HIST2H4A /// HIST2H4B /// HIST4H4	4.64701	5.13934	5.17474	6.06333
208235_x_at	GAGE12F /// GAGE12G /// GAGE12I /// GAGE4 /// GAGE5 /// GAGE6 /// GAGE7	3.70448	3.33866	7.02035	8.32549
208302_at	HMHB1	3.15818	3.41676	4.51182	4.69489
208436_s_at	IRF7	6.71238	6.82341	7.96553	8.24995
208456_s_at	RRAS2	3.497	4.31748	4.84699	4.71404
208528_x_at	SSX5	5.25784	5.14486	6.69243	6.65757
208579_x_at	H2BFS /// HIST1H2BK	5.01365	4.93533	6.44888	6.42377
208586_s_at	SSX4 /// SSX4B	2.65369	2.66495	3.84459	4.51935
208680_at	PRDX1	5.19694	4.96799	7.53494	8.92533
208747_s_at	C1S	8.74335	8.87587	10.847	10.9654
208816_x_at	ANXA2P2	7.12054	7.02645	8.47209	9.18804
208933_s_at	LGALS8	3.01878	3.56169	3.6869	5.13906
208949_s_at	LGALS3	8.81867	8.57506	10.2795	11.7774
208981_at	PECAM1	4.97215	5.3188	6.27882	7.00103
208982_at	PECAM1	6.17457	6.1774	8.16958	8.26689
208998_at	UCP2	3.96794	3.46841	5.09327	6.1638
209016_s_at	KRT7	6.44254	6.42554	8.85027	9.02429
209050_s_at	RALGDS	8.60131	8.59993	9.74306	9.82976
209086_x_at	MCAM	7.15763	7.4209	8.25426	8.41721
209087_x_at	MCAM	7.86775	8.03337	8.98295	9.32951
209122_at	LOC100509484 /// PLIN2	5.66293	6.00226	6.73406	7.85088
209129_at	TRIP6	6.82942	7.18132	8.93642	8.86213
209191_at	TUBB6	3.75177	3.45313	8.00062	9.15664
209201_x_at	CXCR4	4.60876	4.20515	5.48647	6.5704
209213_at	CBR1	3.7806	3.36815	4.26056	5.38088
209242_at	PEG3	6.27729	6.22962	7.38665	7.88684
209243_s_at	PEG3	3.98323	4.86046	5.49508	5.80559
209270_at	LAMB3	5.25635	6.33598	6.35449	7.06247
209294_x_at	TNFRSF10B	5.63729	5.49256	6.61841	6.86808
209295_at	TNFRSF10B	9.1293	9.08806	10.9253	11.1857
209324_s_at	RGS16	5.77369	6.83968	8.27889	9.14528
209325_s_at	RGS16	5.09462	5.80204	7.2762	7.94756
209386_at	TM4SF1	5.30193	7.7534	7.37835	7.44301
209387_s_at	TM4SF1	4.15393	6.06259	5.54345	5.7527
209395_at	CHI3L1	8.09535	7.56107	11.8358	12.4209
209396_s_at	CHI3L1	7.68405	7.09868	11.4457	12.3071
209448_at	HTATIP2	2.70338	3.186	5.51543	6.81958
209546_s_at	APOL1	5.50387	5.50075	6.28817	6.70411
209581_at	PLA2G16	3.67718	3.22981	4.24214	5.25204
209589_s_at	EPHB2	5.45162	6.26105	6.63219	6.84605
209621_s_at	PDLIM3	3.45865	4.91015	5.76892	5.73855
209628_at	NXT2	8.24528	8.43564	10.1488	10.1773
209629_s_at	NXT2	4.95244	5.49517	6.48966	6.58883
209652_s_at	PGF	3.86991	4.48403	4.87313	5.45239
209765_at	ADAM19	8.92935	9.08322	10.0233	10.2171
209771_x_at	CD24	4.26808	5.529	5.14223	5.70146
209774_x_at	CXCL2	3.19427	3.04903	4.01235	4.58824
209785_s_at	PLA2G4C	5.52955	5.36224	8.98209	9.27174
209803_s_at	PHLDA2	4.50999	6.39324	9.16895	9.84823
209806_at	HIST1H2BK	3.58699	3.6325	5.85463	7.51526
209942_x_at	MAGEA3	4.05538	4.05027	8.40147	9.78182
210026_s_at	CARD10	6.36681	6.51484	7.71798	8.20837
210036_s_at	KCNH2	5.94125	6.47911	6.93536	7.34427
210042_s_at	CTSZ	3.5089	3.45126	4.18916	5.36533
210056_at	RND1	5.43344	5.41189	6.58874	6.78681
210074_at	CTSL2	8.42071	8.24263	9.14064	9.72289
210115_at	RPL39L	3.97065	3.89212	4.32064	5.35509
210117_at	SPAG1	4.56029	4.61445	6.06766	6.1051
210130_s_at	TM7SF2	4.73372	4.98091	5.93119	5.94665
210137_s_at	DCTD	3.21576	2.76212	3.8677	4.88632
210139_s_at	PMP22	11.0003	11.2633	11.9231	12.2462
210147_at	ART3	3.70887	3.83875	4.28312	5.20763
210253_at	HTATIP2	3.20258	3.45979	3.52478	4.90092
210274_at	MAGEA8	2.94544	3.0631	3.43377	5.09904
210385_s_at	ERAP1	5.40551	5.3745	6.29744	6.67011
210394_x_at	SSX4 /// SSX4B	3.67804	4.17494	8.90497	9.46766
210427_x_at	ANXA2	7.74367	8.18033	9.95365	10.7815
210437_at	MAGEA9 /// MAGEA9B	4.54444	4.89946	5.80875	6.97519
210467_x_at	MAGEA12	3.0101	2.89086	6.70774	8.20369
210497_x_at	SSX2 /// SSX2B	4.2142	4.46295	9.00484	9.55806
210503_at	MAGEA11	2.65026	2.68584	5.25504	6.1838
210538_s_at	BIRC3	2.65915	2.89905	4.87075	5.40045
210546_x_at	CTAG1A /// CTAG1B	4.53883	4.71357	6.42844	8.19754
210553_x_at	LOC100507472 /// PCSK6	6.15846	6.41236	7.82409	8.05981
210560_at	GBX2	4.52881	5.07306	5.99663	5.84041
210587_at	INHBE	4.78035	5.49814	7.64587	7.52815
210603_at	NAA11	3.25773	3.75375	4.38501	4.94552
210612_s_at	SYNJ2	7.39774	7.11909	8.77207	9.17704
210651_s_at	EPHB2	4.69261	5.57096	6.05085	6.07336
210751_s_at	RGN	3.00544	2.93052	3.9044	4.54454
210764_s_at	CYR61	5.18964	5.7233	6.52406	6.72464
210845_s_at	PLAUR	7.61614	7.57166	9.04494	9.15782
210869_s_at	MCAM	7.94842	8.25201	9.23848	9.54347
210904_s_at	IL13RA1	5.30993	5.30791	6.5957	6.67025
210916_s_at	CD44	4.42786	5.51793	5.93338	6.29581
210933_s_at	FSCN1 /// LOC100653350	3.26433	2.88429	4.45772	5.26947
211026_s_at	MGLL	6.65355	6.47573	8.04958	8.18809
211067_s_at	GAS7	6.39878	6.43724	8.05804	8.3337
211340_s_at	MCAM	8.18055	8.42683	9.42732	9.62449
211343_s_at	COL13A1	3.18078	2.83507	5.68306	6.1303
211403_x_at	VCX2	5.32559	5.01483	7.63539	8.80845
211425_x_at	SSX4 /// SSX4B	4.90807	3.98662	8.29857	8.80525
211474_s_at	SERPINB6	4.85129	5.75612	6.179	6.1806
211538_s_at	HSPA2	5.36342	5.39062	6.36539	7.14763
211564_s_at	PDLIM4	3.83174	3.58223	4.85659	5.89041
211612_s_at	IL13RA1	5.28164	5.13109	6.42577	6.50364
211670_x_at	SSX3	4.15657	4.5353	6.95633	7.94453
211674_x_at	CTAG1A /// CTAG1B	4.30978	4.28313	6.93001	8.40321
211731_x_at	SSX3	4.28637	4.16416	6.58036	7.32026
211748_x_at	PTGDS	6.24155	6.26105	7.27495	8.06265
211781_x_at	---	4.72696	4.7248	7.00082	7.78071
211919_s_at	CXCR4	4.86398	3.85431	5.67557	6.51475
211924_s_at	PLAUR	6.68561	6.67244	7.80411	8.05617
211958_at	IGFBP5	5.30807	5.94465	6.50063	7.26516
211959_at	IGFBP5	9.83971	10.28	11.139	11.6102
211964_at	COL4A2	11.4127	11.2468	12.2458	12.6139
211966_at	COL4A2	5.67295	5.89696	6.63407	7.23434
211980_at	COL4A1	10.3048	10.3503	12.1466	12.5251
211981_at	COL4A1	7.34925	6.28645	9.06802	9.75451
211986_at	AHNAK	6.71143	6.82441	8.41002	8.51902
212063_at	CD44	9.47798	9.52345	10.717	11.2152
212091_s_at	COL6A1	6.471	6.55931	7.96537	8.129
212099_at	RHOB	6.00336	6.35058	7.55065	7.60267
212143_s_at	IGFBP3	11.3613	11.3803	12.5911	12.7606
212169_at	FKBP9	3.73278	3.78857	6.8396	8.34707
212187_x_at	PTGDS	5.51014	5.48554	6.63772	7.09783
212190_at	SERPINE2	8.07953	7.45859	9.55035	10.2024
212192_at	KCTD12	7.36987	8.64573	8.90823	8.68017
212203_x_at	IFITM3	6.2107	6.48962	9.3501	10.1292
212294_at	GNG12	5.64059	6.00321	6.62905	7.23503
212298_at	NRP1	9.23132	9.33456	10.4638	10.7045
212355_at	KHNYN	3.68306	4.074	6.27755	6.80664
212463_at	CD59	7.7645	7.69753	8.71057	9.10947
212543_at	AIM1	5.22859	5.77975	7.92517	8.17979
212713_at	MFAP4	5.83919	7.01033	7.03767	7.36948
212730_at	SYNM	5.41691	6.03247	8.45011	9.6382
212828_at	SYNJ2	8.29747	8.00391	9.72375	9.9994
212895_s_at	ABR	8.49208	8.8102	9.63636	9.79976
212942_s_at	KIAA1199	8.09678	7.46448	9.85007	9.72002
212992_at	AHNAK2	4.61302	5.19796	6.22623	6.57043
213001_at	ANGPTL2	7.2979	7.53201	8.66898	9.03423
213004_at	ANGPTL2	6.12175	6.92217	7.706	7.98176
213010_at	PRKCDBP	8.04273	7.64716	9.97799	10.0359
213040_s_at	NPTXR	6.56298	6.49605	7.60082	7.88757
213170_at	GPX7	2.9911	3.25001	3.21324	4.64859
213187_x_at	FTL	10.5862	10.8869	11.725	11.9335
213272_s_at	TMEM159	5.97742	6.29799	6.98343	7.29725
213274_s_at	CTSB	6.61808	6.58226	7.39126	7.84623
213290_at	COL6A2	4.38712	4.63433	5.05431	5.6559
213293_s_at	TRIM22	6.5905	6.45866	8.1726	8.82846
213371_at	LDB3	4.62431	4.60497	6.27086	6.54604
213428_s_at	COL6A1	10.7168	10.6345	12.2516	12.5851
213479_at	NPTX2	3.52188	3.85735	5.67191	6.94066
213497_at	ABTB2	7.76696	7.36322	9.14498	9.08924
213503_x_at	ANXA2	7.78983	8.08901	9.83932	10.6462
213506_at	F2RL1	4.91372	6.39558	6.74835	7.89608
213556_at	LOC390940	4.85788	5.23788	7.18168	8.19194
213620_s_at	ICAM2	4.47996	4.8933	6.54604	6.89876
213712_at	ELOVL2	3.24254	3.3911	3.95726	4.94233
213790_at	ADAM12	4.38712	4.61349	6.3921	7.29724
213847_at	PRPH	7.71112	7.95882	8.83964	8.93476
214091_s_at	GPX3	5.0951	4.83568	6.52341	7.07225
214181_x_at	LST1	4.3612	4.02477	5.63612	5.74785
214183_s_at	TKTL1	3.62022	3.38883	7.46861	8.88654
214218_s_at	XIST	3.37232	2.68973	4.31337	4.66962
214228_x_at	TNFRSF4	5.48477	5.14254	6.57032	7.03676
214238_at	---	6.21763	6.31163	7.17466	7.45293
214254_at	MAGEA4	3.42168	3.36298	6.18212	6.89414
214455_at	HIST1H2BC /// HIST1H2BE /// HIST1H2BF /// HIST1H2BG /// HIST1H2BI	3.34642	3.42245	4.21782	4.83625
214603_at	MAGEA2 /// MAGEA2B	4.04816	3.4911	5.72524	6.6102
214612_x_at	MAGEA6	3.41048	3.27187	8.33824	9.58092
214642_x_at	MAGEA10-MAGEA5 /// MAGEA5	4.55602	3.60515	5.61062	6.85833
214791_at	SP140L	4.63512	4.30789	6.58522	6.46337
214841_at	CNIH3 /// LOC100506354	5.91183	6.53506	7.8813	8.52577
214974_x_at	CXCL5	2.60997	2.5975	4.45578	4.58879
215034_s_at	TM4SF1	3.28495	5.8577	6.15538	5.85817
215078_at	LOC100129518 /// SOD2	2.6443	2.93877	4.12729	4.31379
215223_s_at	LOC100129518 /// SOD2	7.71779	7.64814	9.46719	9.76706
215240_at	ITGB3	5.87069	6.26546	8.68625	9.09932
215440_s_at	BEX4	5.24413	5.91607	6.74055	7.01766
215733_x_at	CTAG2	4.68794	4.59593	6.45925	7.19006
215734_at	IZUMO4	4.80996	4.69495	7.17959	6.70246
215785_s_at	CYFIP2	6.6742	6.78446	7.86617	7.947
215881_x_at	SSX2 /// SSX2B /// SSX3	4.03916	3.93969	6.82565	7.22887
216180_s_at	SYNJ2	4.59774	5.16898	5.59237	6.02668
216261_at	ITGB3	5.865	6.24527	7.86178	7.61774
216370_s_at	TKTL1	4.38694	4.1175	5.49445	6.31942
216462_at	---	2.82835	2.85913	5.72046	5.95736
216471_x_at	SSX2 /// SSX2B	5.50327	4.25471	9.4017	9.26826
216565_x_at	---	6.20803	5.95584	6.95258	7.65018
216598_s_at	CCL2	6.34187	6.78656	9.16531	10.0477
216841_s_at	LOC100129518 /// SOD2	7.68534	7.73157	9.52637	9.70387
216899_s_at	SKAP2	3.31267	3.78126	4.84544	4.74238
216942_s_at	CD58	6.80126	7.25786	7.77057	8.08774
216963_s_at	GAP43	6.90387	7.34939	8.29788	8.39583
216967_at	GAP43	5.97237	6.26247	7.37726	7.37915
217028_at	CXCR4	4.00628	3.54264	6.64469	8.23628
217125_at	---	3.53222	3.97374	4.08923	5.16482
217144_at	---	4.54117	4.53305	5.40154	5.83605
217339_x_at	CTAG1A /// CTAG1B	4.39375	4.7818	5.72864	6.47037
217371_s_at	IL15	4.28781	4.31904	5.43296	5.63411
217499_x_at	OR7E37P	5.92358	5.55651	7.39986	7.51301
217525_at	OLFML1	2.736	3.38365	4.8315	5.24516
217553_at	STEAP1B	4.087	3.22143	7.11551	7.65481
217767_at	C3	5.72641	5.53497	6.53594	7.61267
217867_x_at	BACE2	7.26705	7.42196	8.43604	8.4733
217890_s_at	PARVA	6.20495	6.97236	7.2545	7.6833
217996_at	PHLDA1	10.6615	10.6602	11.6486	12.0747
217997_at	PHLDA1	9.53168	9.62933	10.7845	11.1298
217999_s_at	PHLDA1	6.5966	7.01185	8.11721	8.51314
218002_s_at	CXCL14	5.00293	5.55869	7.49797	8.23854
218035_s_at	RBM47	3.43384	3.93792	3.91423	4.92394
218084_x_at	FXYD5	5.12033	5.10479	6.86143	7.37923
218313_s_at	GALNT7	6.90702	6.69252	8.36293	8.5322
218322_s_at	ACSL5	3.42333	3.59032	4.92499	5.01212
218368_s_at	TNFRSF12A	7.71288	7.58678	9.25581	9.53235
218541_s_at	C8orf4	3.00625	2.99909	4.34892	4.52045
218546_at	C1orf115	2.98469	3.10078	5.14486	6.11432
218574_s_at	LMCD1	6.15033	6.56135	7.53709	7.81437
218589_at	LPAR6	6.58511	6.55478	7.8163	7.82163
218634_at	PHLDA3	6.12741	6.17696	6.96517	7.57344
218686_s_at	RHBDF1	6.9026	6.7317	8.26865	8.2219
218729_at	LXN	2.58327	2.6361	3.51239	3.89366
218839_at	HEY1	9.21005	9.09442	10.7042	10.8771
218986_s_at	DDX60	4.64614	4.65141	6.23838	6.49363
219045_at	RHOF	5.76362	5.62023	7.24552	7.09799
219117_s_at	FKBP11	5.58666	5.59565	6.5336	6.98029
219118_at	FKBP11	4.08217	3.95401	5.57828	5.78379
219134_at	ELTD1	2.78384	2.78795	3.441	4.04054
219202_at	RHBDF2	4.06178	4.24927	5.20414	5.36937
219209_at	IFIH1	4.4624	4.3082	6.3497	6.11554
219213_at	JAM2	6.19309	6.44498	7.2207	7.39386
219253_at	TMEM185B	2.99019	3.08832	3.85777	4.92702
219255_x_at	IL17RB	5.09353	4.98685	6.60709	6.87092
219257_s_at	SPHK1	6.75592	6.4243	7.74494	8.09626
219332_at	MICALL2	6.56267	6.35279	8.3045	8.38993
219400_at	CNTNAP1	7.2549	6.90033	8.60251	8.63628
219526_at	C14orf169	4.32603	4.88045	5.56144	5.98194
219563_at	LINC00341	5.268	5.90883	6.94299	7.32491
219569_s_at	SLC35G2	4.3604	3.68673	5.29937	6.51961
219648_at	MREG	8.37654	8.20831	9.89199	10.0627
219753_at	STAG3	4.90807	5.24928	5.76375	6.26237
219837_s_at	CYTL1	3.7149	3.72608	4.46049	5.89792
219926_at	POPDC3	3.65303	3.53883	5.57378	6.37117
220057_at	XAGE1A /// XAGE1B /// XAGE1C /// XAGE1D /// XAGE1E	4.22268	3.4701	7.02637	8.48493
220062_s_at	MAGEC2	4.15985	4.46025	7.96322	8.47598
220161_s_at	EPB41L4B	6.33241	6.03451	7.75359	7.74353
220167_s_at	LOC729264 /// TP53TG3 /// TP53TG3B /// TP53TG3C	4.41667	4.09646	4.65687	5.66613
220205_at	TPTE	3.11821	3.28827	3.71256	5.67319
220217_x_at	SPANXC	3.94462	3.89219	4.84732	5.18224
220226_at	TRPM8	5.07218	4.93485	6.26594	6.62598
220230_s_at	CYB5R2	4.22004	3.66117	5.99063	6.67261
220241_at	TMCO3	4.8955	5.33205	5.83991	6.34063
220326_s_at	ARHGEF40	6.60969	6.98962	7.86178	7.95372
220334_at	RGS17	7.05811	7.20425	8.40093	8.51514
220445_s_at	CSAG2 /// CSAG3	4.39152	4.28313	5.70944	6.35518
220483_s_at	RNF19A	3.89558	4.06781	4.96367	5.58488
220921_at	SPANXB1 /// SPANXB2 /// SPANXF1	3.18172	3.17708	3.70295	4.40812
220922_s_at	SPANXA1 /// SPANXA2 /// SPANXB1 /// SPANXB2 /// SPANXC /// SPANXF1	4.4869	4.29772	5.74536	6.49897
220988_s_at	C1QTNF3	5.59156	5.52551	7.20859	7.57176
221012_s_at	TRIM8	8.03642	8.11708	9.4825	9.68611
221031_s_at	APOLD1	6.09084	5.98829	8.19037	8.60681
221087_s_at	APOL3	4.04384	4.18349	5.33629	5.91594
221185_s_at	IQCG	6.61112	6.75163	7.05078	7.83518
221259_s_at	TEX11	3.33768	3.65965	4.1428	4.54479
221477_s_at	LOC100129518 /// SOD2	7.75762	7.56422	9.67651	9.83468
221577_x_at	GDF15	6.95258	6.84897	8.64147	9.59551
221710_x_at	FAM176B	6.135	6.35206	7.06885	7.40033
221728_x_at	XIST	3.4199	3.01225	4.69694	5.47821
221746_at	UBL4A	5.17275	5.52156	5.69495	6.43719
221816_s_at	PHF11	3.77135	3.17939	6.77543	7.86769
221935_s_at	EOGT	5.66112	5.81329	6.85833	7.03221
222062_at	IL27RA	7.23763	7.18051	8.62185	8.61837
222162_s_at	ADAMTS1	3.67008	4.41466	6.56801	6.951
222217_s_at	SLC27A3	7.94752	7.82055	9.89989	9.66726
222288_at	---	5.91156	5.75744	7.87565	7.98296
222379_at	KCNE4	3.70913	3.84157	5.35323	5.85485
33304_at	ISG20	6.51608	6.14094	8.41464	8.51029
33322_i_at	SFN	7.34521	7.34837	8.34169	8.58944
33323_r_at	SFN	5.00776	5.12753	6.93529	7.26326
36711_at	MAFF	8.85716	8.60826	9.97171	10.3003
40665_at	FMO3	2.6588	2.70302	3.73025	3.90882
44783_s_at	HEY1	10.1466	10.118	11.6186	11.8216
58780_s_at	ARHGEF40	8.02476	8.21369	9.27383	9.36273
58916_at	KCTD14 /// NDUFC2-KCTD14	4.21519	3.82967	5.19457	5.81975

## Sheet: TS667 cells
Supplemental Table 2 - Differentially expressed probes with abs(fold-change) > 1.2 between 200 nM DAC and vehicle treated TS667 glioma cells
Probes	Gene Symbol	DMSO	1uM AGI-5198	100 nM DAC	200 nM DAC
222315_at	---	6.25634	6.12621	5.61395	4.85988
204119_s_at	ADK	9.70268	9.74082	8.65544	8.45321
202912_at	ADM	8.53424	9.10011	5.2382	5.40572
202022_at	ALDOC	9.00663	9.25564	7.59142	7.06832
202920_at	ANK2	7.09921	7.06417	6.056	5.89272
209985_s_at	ASCL1	8.36972	8.55714	7.54073	6.95791
209987_s_at	ASCL1	11.148	11.3051	10.4188	9.74461
213768_s_at	ASCL1	10.1716	10.2449	9.40094	8.91122
220197_at	ATP6V0A4	5.55893	5.98173	4.69112	4.16642
221623_at	BCAN	8.00988	7.89751	7.31406	6.72034
201170_s_at	BHLHE40	8.02809	8.25222	5.80934	5.89347
221530_s_at	BHLHE41	6.71735	7.18244	4.88691	4.94107
221879_at	CALML4	7.86523	7.98943	6.8756	6.60991
64408_s_at	CALML4	6.32859	6.42889	5.24025	4.98283
209956_s_at	CAMK2B	7.28199	6.90607	4.80958	4.74903
210404_x_at	CAMK2B	7.36347	7.28845	5.60533	5.20753
211483_x_at	CAMK2B	6.8271	6.56153	5.23377	5.06137
204726_at	CDH13	8.71777	8.65405	6.81897	6.52154
220227_at	CDH4	5.38937	5.26505	4.14303	3.60712
205532_s_at	CDH6	5.7687	5.05905	4.12937	4.22004
214803_at	CDH6	6.42028	5.98157	4.98678	5.06244
202284_s_at	CDKN1A	7.85312	7.88877	6.66475	6.5345
204260_at	CHGB	7.34398	6.94003	6.02069	5.75435
210069_at	CHKB-CPT1B /// CPT1B	6.5259	6.84584	5.64466	5.09024
213436_at	CNR1	7.18993	6.85004	5.5833	5.41076
204850_s_at	DCX	9.83573	9.9072	9.37547	8.46019
204851_s_at	DCX	9.28512	9.42078	8.95737	7.97405
202887_s_at	DDIT4	11.3647	11.5159	10.1627	9.85236
205603_s_at	DIAPH2	7.1032	6.87435	5.82279	5.5291
205726_at	DIAPH2	8.23438	8.43041	6.4047	5.85084
207789_s_at	DPP6	9.01363	8.97072	7.43448	6.94025
205738_s_at	FABP3	7.99687	7.89091	6.29642	5.73706
214285_at	FABP3	5.89428	5.8343	4.32388	3.88792
217967_s_at	FAM129A	4.32594	3.53081	3.61256	2.98945
214589_at	FGF12	6.78209	6.51887	6.06732	5.57281
206377_at	FOXF2	7.39456	7.5461	6.25776	6.10851
204982_at	GIT2	6.63421	6.5884	5.67599	5.40157
206896_s_at	GNG7	7.60923	7.80372	6.99135	6.23983
204225_at	HDAC4	8.05859	8.00652	7.19309	6.85239
208937_s_at	ID1	9.36924	9.3102	8.0907	7.73194
201565_s_at	ID2	10.6577	10.369	9.5658	9.31576
201566_x_at	ID2	9.13392	8.72701	7.90588	7.7706
209291_at	ID4	11.4759	11.42	10.225	10.2668
209292_at	ID4	9.52248	9.42199	7.58438	7.68173
203006_at	INPP5A	8.08729	8.1808	6.79251	6.58334
201625_s_at	INSIG1	9.1883	9.304	8.20837	7.805
205952_at	KCNK3	4.35036	4.53566	3.29542	3.14587
219331_s_at	KLHDC8A	7.26741	7.07973	6.32238	5.91878
219135_s_at	LMF1	5.02608	5.18486	4.34445	3.77757
219136_s_at	LMF1	6.92973	6.68473	5.39828	5.52877
46142_at	LMF1	5.39271	5.29672	4.05707	3.21074
217356_s_at	LOC100652805 /// LOC100653302 /// PGK1	11.8078	11.7121	10.924	10.6005
212909_at	LYPD1	9.04379	8.89171	8.20077	7.57386
204857_at	MAD1L1	7.13642	7.19271	6.0204	5.74778
209348_s_at	MAF	6.51706	7.10454	4.59389	4.75199
205970_at	MT3	7.93965	8.21495	7.1706	6.6786
209757_s_at	MYCN	9.91833	9.82573	9.13245	8.62632
211105_s_at	NFATC1	7.46352	7.53419	6.89855	6.1856
221796_at	NTRK2	6.99847	7.42814	5.60484	4.85046
206462_s_at	NTRK3	5.89547	6.04015	5.18306	4.5663
215311_at	NTRK3	6.77945	7.17953	5.87515	5.56598
205549_at	PCP4	8.62102	8.70596	7.82906	7.026
204869_at	PCSK2	7.46324	7.27644	5.57303	6.21853
219195_at	PPARGC1A	7.17869	7.11843	5.92082	5.44818
205277_at	PRDM2	6.61105	6.66217	5.7588	5.33641
202178_at	PRKCZ	8.32743	8.31164	7.37447	6.97807
213802_at	PRSS12	6.6648	6.45451	4.92542	5.1172
206984_s_at	RIT2	10.0587	10.2318	8.55246	8.27839
210931_at	RNF6	4.61922	5.44407	3.24913	2.96514
212912_at	RPS6KA2	7.9981	8.14215	7.2926	6.77349
203724_s_at	RUFY3	6.71846	6.58156	5.98528	5.26339
210383_at	SCN1A	8.33668	8.43807	7.2989	6.79682
220047_at	SIRT4	6.07282	6.31776	4.98506	4.79891
210567_s_at	SKP2	7.62981	7.65369	6.41399	6.19433
203760_s_at	SLA	6.13328	5.62688	5.55754	4.76203
203761_at	SLA	6.09872	5.45016	4.9558	4.76811
202856_s_at	SLC16A3	5.38978	5.67792	4.11235	3.91665
202800_at	SLC1A3	8.81227	8.82248	7.81561	7.60569
222088_s_at	SLC2A14 /// SLC2A3	6.28557	6.40837	3.67274	3.60096
202497_x_at	SLC2A3	6.84418	7.10299	5.98014	5.46316
202498_s_at	SLC2A3	5.93961	5.97338	3.92084	3.88982
202499_s_at	SLC2A3	7.56436	7.94847	4.35602	3.81061
205152_at	SLC6A1	5.36584	5.0431	4.08864	3.92244
208065_at	ST8SIA3	4.42903	4.18057	3.49102	3.20515
221236_s_at	STMN4	6.00892	5.87536	4.41994	3.90503
204690_at	STX8	8.93394	8.95404	7.696	7.56496
219310_at	SYNDIG1	6.21145	5.86275	5.11857	4.50247
210144_at	TBC1D22A	5.40238	5.36239	4.178	3.96054
33778_at	TBC1D22A	8.50311	8.10098	6.80258	6.7705
210664_s_at	TFPI	8.05546	8.17157	6.26986	5.80807
210665_at	TFPI	6.20453	5.99595	4.42775	3.99208
213258_at	TFPI	8.42733	8.42034	6.83596	6.07515
219685_at	TMEM35	8.21355	8.076	7.53682	6.84279
219410_at	TMEM45A	7.10358	7.35533	5.01293	4.53696
201008_s_at	TXNIP	9.0209	9.16977	8.09688	7.36185
201009_s_at	TXNIP	9.69663	9.82795	8.77633	8.02994
201010_s_at	TXNIP	11.1238	11.2507	10.1518	9.5714
210512_s_at	VEGFA	10.7233	10.8727	8.78489	8.70843
212171_x_at	VEGFA	7.60416	7.77113	6.48357	6.359
201295_s_at	WSB1	5.77046	5.77656	4.82665	4.44715
219077_s_at	WWOX	7.57646	7.75848	6.67049	6.07314
221646_s_at	ZDHHC11	7.89512	7.81568	6.75368	6.41446
210230_at	---	5.43696	5.32943	5.71203	6.88148
211781_x_at	---	4.61547	5.09683	5.83424	6.22892
217144_at	---	4.39077	4.61338	5.05552	6.09629
222347_at	---	3.66727	3.26326	4.49913	4.90083
217757_at	A2M	6.80172	7.05203	6.94377	8.14189
209994_s_at	ABCB1 /// ABCB4	4.49038	4.13878	5.4367	5.90724
207819_s_at	ABCB4	3.93174	4.11376	5.08793	5.43693
205327_s_at	ACVR2A	7.50749	7.49628	8.25974	8.78691
221648_s_at	AGMAT	2.67034	3.28917	3.22642	3.97281
202820_at	AHR	4.73563	4.67291	4.98121	6.83068
212543_at	AIM1	4.5753	3.66152	5.25301	5.96944
221114_at	AMBN	3.89582	3.68449	3.51772	5.26928
204671_s_at	ANKRD6	5.85193	6.21206	6.76969	7.10226
220092_s_at	ANTXR1	4.70397	4.97791	6.02711	6.4707
201012_at	ANXA1	5.95871	6.24257	6.86825	7.39495
201590_x_at	ANXA2	9.36312	9.4117	10.365	10.7603
210427_x_at	ANXA2	9.38879	9.48806	10.447	10.8539
213503_x_at	ANXA2	9.30857	9.41698	10.3496	10.727
204416_x_at	APOC1	5.03877	4.51343	6.69302	6.83872
201525_at	APOD	6.74309	6.47341	8.75819	8.70542
218870_at	ARHGAP15	6.53942	6.75719	7.35118	7.96179
201954_at	ARPC1B	8.80299	8.71588	9.48385	10.1165
210147_at	ART3	4.27013	4.12836	5.46582	6.55629
205673_s_at	ASB9	3.3884	3.77695	6.91513	7.42244
219164_s_at	ATG2B	6.40591	6.29256	7.15927	7.80697
209309_at	AZGP1	3.90528	4.28895	5.06653	5.80954
206233_at	B4GALT6	7.09286	7.03715	7.71285	8.54912
209406_at	BAG2	6.48193	6.36044	7.92215	8.39276
207712_at	BAGE	2.5548	2.89932	4.97869	6.60694
218332_at	BEX1	6.98626	6.80919	8.26985	8.1912
215440_s_at	BEX4	7.48531	7.54026	8.9595	8.73907
206464_at	BMX	4.5369	4.16286	6.67824	7.06459
204073_s_at	C11orf9	6.29717	6.43964	7.3805	7.56499
203173_s_at	C16orf62	5.44724	5.3509	7.6157	7.73938
53720_at	C19orf66	4.91421	4.98988	5.99122	6.16658
220988_s_at	C1QTNF3	5.57355	5.67265	5.97684	6.85417
213925_at	C1orf95	4.54891	4.57265	5.34758	6.23653
219288_at	C3orf14	3.72392	3.54212	6.3816	7.51342
206873_at	CA6	3.90793	3.78208	7.18393	7.51348
219928_s_at	CABYR	4.99152	4.63281	6.09433	6.21282
214933_at	CACNA1A	3.98187	4.41161	5.16168	5.51195
213373_s_at	CASP8	4.19166	4.23	5.19037	5.72764
207045_at	CCDC132	3.44168	3.61304	4.41924	4.64186
220129_at	CCDC169-SOHLH2 /// SOHLH2	4.46599	4.50705	4.64892	6.36229
208653_s_at	CD164	6.59459	6.95289	7.38176	8.02611
208650_s_at	CD24	4.50633	4.31021	6.47905	6.73312
203799_at	CD302 /// LY75-CD302	5.2082	5.12323	6.25156	6.88787
209286_at	CDC42EP3	6.72913	6.68929	7.35999	8.13212
209288_s_at	CDC42EP3	7.52384	7.3952	8.19855	8.974
207173_x_at	CDH11	8.04187	7.95691	9.10612	9.41721
204154_at	CDO1	6.5871	6.38779	7.57061	8.01428
203973_s_at	CEBPD	5.67023	6.50183	6.60033	7.23364
202156_s_at	CELF2	8.46978	8.7192	9.41298	9.90217
202158_s_at	CELF2	8.56507	8.60515	9.38838	9.94718
209616_s_at	CES1 /// LOC100653057	6.05013	5.55646	7.93522	8.30589
206869_at	CHAD	5.01602	5.07452	5.52445	6.54459
213060_s_at	CHI3L2	4.48853	4.31993	6.40283	6.769
206633_at	CHRNA1	5.09242	4.71615	6.97872	7.57046
213839_at	CLMN	5.05028	5.06307	6.33049	6.81719
221042_s_at	CLMN	3.81659	4.36011	6.25893	6.43145
208791_at	CLU	5.69902	5.61093	7.18915	7.15123
208792_s_at	CLU	5.68897	5.83939	7.20038	7.26996
222043_at	CLU	2.69036	3.02733	4.37224	4.32132
214841_at	CNIH3 /// LOC100506354	5.23272	5.06432	5.48831	6.62991
211203_s_at	CNTN1	6.7093	6.81366	8.17302	8.16455
205229_s_at	COCH	3.16423	3.6109	6.10957	8.40384
213870_at	COL11A2	5.97896	6.06197	7.65342	7.44903
202404_s_at	COL1A2	3.77546	3.83707	5.28273	5.76469
213492_at	COL2A1	8.02826	8.6475	9.36235	9.96671
217404_s_at	COL2A1	6.0025	6.25433	7.04151	7.73294
206100_at	CPM	7.542	7.40328	8.16191	8.80852
205081_at	CRIP1	4.8311	4.36295	7.07329	8.74348
220445_s_at	CSAG2 /// CSAG3	4.08826	4.25321	7.07836	7.63425
200621_at	CSRP1	5.50532	5.41315	6.45498	7.31745
210546_x_at	CTAG1A /// CTAG1B	5.16164	4.41529	7.2932	8.99874
211674_x_at	CTAG1A /// CTAG1B	3.83687	4.31386	7.3244	8.93408
217339_x_at	CTAG1A /// CTAG1B	4.90749	4.48383	6.06259	7.39761
215733_x_at	CTAG2	4.35184	5.41923	6.88132	8.30416
218924_s_at	CTBS	3.13016	3.01483	3.88643	4.74693
209101_at	CTGF	4.00905	3.93085	5.54505	6.8935
210074_at	CTSL2	7.26358	7.24939	8.40069	8.87652
210042_s_at	CTSZ	3.84931	3.70751	4.40964	6.11432
214074_s_at	CTTN	5.97305	6.13328	6.77672	7.18149
210163_at	CXCL11	2.97917	3.07828	4.45437	6.97414
211122_s_at	CXCL11	3.6812	3.53997	6.5778	7.84841
217028_at	CXCR4	6.89713	6.86553	7.37405	8.18545
221121_at	CXorf48	5.25707	5.32482	6.49105	7.12043
219355_at	CXorf57	3.38831	3.7095	4.74909	4.61782
209163_at	CYB561	5.27337	5.54302	6.63821	7.07355
220230_s_at	CYB5R2	4.81964	5.13492	7.08169	7.69813
217889_s_at	CYBRD1	6.60035	6.6875	7.65042	8.03998
219825_at	CYP26B1	5.57564	5.83217	7.54597	7.77112
219179_at	DACT1	5.60761	5.57043	7.07495	7.06003
206588_at	DAZL	2.88616	3.06959	7.21353	9.96421
220172_at	DCAF17	4.88436	4.96672	5.54325	6.32843
219945_at	DDX25	6.13328	6.18708	7.67641	7.46481
220004_at	DDX43	2.60174	2.70248	3.46061	4.62338
206806_at	DGKI	6.12052	5.90625	7.40892	7.83984
218756_s_at	DHRS11	5.30539	5.3569	6.36682	6.74859
214079_at	DHRS2	4.36368	4.23256	5.97643	5.70322
214247_s_at	DKK3	6.03375	5.80532	6.64277	7.51732
207147_at	DLX2	5.35309	5.67792	7.22328	7.93752
203881_s_at	DMD	2.94369	2.96345	3.2001	4.69738
220441_at	DNAJC22	4.47788	4.26466	6.20458	6.49109
220668_s_at	DNMT3B	7.18754	6.90961	7.7168	8.39528
220179_at	DPEP3	3.8595	4.31198	3.89931	5.41287
205348_s_at	DYNC1I1	6.93528	6.74683	8.27523	8.39965
206701_x_at	EDNRB	6.54475	6.53051	7.4828	7.80072
206580_s_at	EFEMP2	6.46336	6.79543	7.40866	7.67942
209356_x_at	EFEMP2	5.62505	5.97057	6.75106	6.84157
220591_s_at	EFHC2	2.65371	3.16551	3.24074	4.04742
209343_at	EFHD1	5.14943	5.61933	6.84519	6.58934
202668_at	EFNB2	5.81595	5.33878	7.36285	7.51462
215190_at	EIF3M	4.33466	4.85252	4.76579	5.57856
31845_at	ELF4	4.78271	4.93963	6.04817	6.71182
221935_s_at	EOGT	6.25322	5.99437	7.38531	7.84566
210385_s_at	ERAP1	3.84354	4.12724	4.90494	5.26648
219759_at	ERAP2	4.66187	5.18486	6.65834	6.90923
202862_at	FAH	6.42061	6.65447	7.70426	7.70248
220643_s_at	FAIM	3.21896	2.76056	6.20852	6.67698
218248_at	FAM111A	5.98255	5.32907	8.21809	8.19466
205775_at	FAM50B	5.19693	4.81787	5.55451	7.01954
202766_s_at	FBN1	5.55584	5.73476	6.52498	6.94497
205418_at	FES	4.93137	4.97278	6.57102	6.83084
205110_s_at	FGF13	3.62059	3.4204	6.90709	6.92716
219718_at	FGGY	6.49113	6.4963	7.66882	7.99983
206857_s_at	FKBP1B	7.27503	7.4325	9.35918	9.38929
209931_s_at	FKBP1B /// MFSD2B	4.60006	4.56549	5.7273	6.04068
210495_x_at	FN1	7.70841	7.71214	8.51253	9.43074
211719_x_at	FN1	7.53103	7.39134	8.43129	9.41102
212464_s_at	FN1	7.38127	7.39785	8.23551	9.23641
216442_x_at	FN1	7.76602	7.7908	8.72291	9.52649
205860_x_at	FOLH1 /// FOLH1B	2.93349	2.89221	6.27441	7.96071
215363_x_at	FOLH1 /// FOLH1B	3.1342	3.16428	6.42014	8.07087
217487_x_at	FOLH1 /// FOLH1B	4.4199	4.41985	5.43534	6.74687
211303_x_at	FOLH1B	3.03182	3.16496	4.93609	6.14859
208782_at	FSTL1	7.59267	7.36785	8.67052	9.17925
202838_at	FUCA1	6.32936	6.1516	7.59361	7.75674
207086_x_at	GAGE1 /// GAGE12B /// GAGE12C /// GAGE12D /// GAGE12E /// GAGE12F /// GAGE12G /// GAGE12H /// GAGE12I /// GAGE12J /// GAGE2A /// GAGE2B /// GAGE2C /// GAGE2D /// GAGE2E /// GAGE4 /// GAGE5 /// GAGE6 /// GAGE7 /// GAGE8	4.61998	4.56344	10.8149	11.8949
207739_s_at	GAGE1 /// GAGE12C /// GAGE12D /// GAGE12E /// GAGE12F /// GAGE12G /// GAGE12H /// GAGE12I /// GAGE12J /// GAGE2A /// GAGE2B /// GAGE2C /// GAGE2D /// GAGE2E /// GAGE3 /// GAGE4 /// GAGE5 /// GAGE6 /// GAGE7 /// GAGE8	3.79617	4.00213	11.2598	12.1062
208155_x_at	GAGE1 /// GAGE12C /// GAGE12D /// GAGE12E /// GAGE12F /// GAGE12G /// GAGE12H /// GAGE12I /// GAGE12J /// GAGE2D /// GAGE4 /// GAGE5 /// GAGE6 /// GAGE7	4.10592	3.97368	10.6607	11.6009
206640_x_at	GAGE12B /// GAGE12C /// GAGE12D /// GAGE12E /// GAGE12F /// GAGE12G /// GAGE12H /// GAGE12I /// GAGE2A /// GAGE2B /// GAGE2C /// GAGE4 /// GAGE5 /// GAGE6 /// GAGE7	3.55156	3.55846	10.8207	11.7196
208235_x_at	GAGE12F /// GAGE12G /// GAGE12I /// GAGE4 /// GAGE5 /// GAGE6 /// GAGE7	4.07857	3.89594	10.8546	11.7465
207663_x_at	GAGE3	4.02424	4.53222	9.33477	10.0763
204417_at	GALC	3.62811	2.96001	6.17522	6.61233
218885_s_at	GALNT12	5.31039	5.24832	7.03556	7.30023
209729_at	GAS2L1	6.25004	6.26953	7.20544	7.55661
31874_at	GAS2L1	7.21412	7.17435	8.44081	8.87726
209602_s_at	GATA3	2.35618	2.49981	2.89187	3.55789
210560_at	GBX2	3.1909	3.43712	3.76319	4.41615
204867_at	GCHFR	5.46034	5.48545	6.5451	6.6842
211167_s_at	GCK	4.8313	4.62634	6.22674	6.5964
203925_at	GCLM	7.52978	7.4859	8.32669	8.84373
205351_at	GGCX	6.71619	6.76537	7.69072	7.99701
201667_at	GJA1	4.16252	3.94216	5.50075	6.43556
206662_at	GLRX	6.3798	6.61695	7.53092	7.62857
209276_s_at	GLRX	5.55545	5.98437	6.68374	6.80277
204983_s_at	GPC4	6.71431	6.52927	7.51647	7.9288
201141_at	GPNMB	3.30841	3.44453	6.99739	9.10212
220265_at	GPR107	4.37183	4.82	5.40576	5.62375
213094_at	GPR126	8.66188	8.73085	9.67711	9.91591
209631_s_at	GPR37	7.14878	7.25583	8.20064	8.4399
214586_at	GPR37	4.20173	4.15559	5.46688	6.09243
206204_at	GRB14	5.88451	6.02298	7.04843	7.13286
218884_s_at	GUF1	5.08774	5.29879	6.23806	6.33187
208886_at	H1F0	4.95747	4.95412	8.18145	8.03089
206432_at	HAS2	6.27902	6.11531	7.18174	7.77891
203430_at	HEBP2	6.5923	6.3879	9.3409	9.4754
202814_s_at	HEXIM1	7.84806	7.81556	8.9438	9.05221
217478_s_at	HLA-DMA	3.82352	3.84303	3.99147	5.09171
209905_at	HOXA10-HOXA9 /// HOXA9	3.7089	3.56556	6.51138	7.68188
214651_s_at	HOXA10-HOXA9 /// HOXA9 /// MIR196B	3.49965	3.50184	7.26932	8.21696
213823_at	HOXA11	6.14216	6.19216	7.71386	8.06175
207373_at	HOXD10	3.51251	3.68089	6.25515	6.18505
214604_at	HOXD11	5.58792	5.60399	7.99056	8.18629
207397_s_at	HOXD13	3.79405	3.78005	5.06432	6.68152
205829_at	HSD17B1	5.10513	4.96361	6.67003	6.82519
200799_at	HSPA1A /// HSPA1B	9.49219	9.41331	10.3377	10.9753
211538_s_at	HSPA2	5.43003	5.3111	7.76795	8.34264
205824_at	HSPB2	4.80241	4.68599	5.59128	6.01928
202439_s_at	IDS	3.64632	3.64311	5.52673	5.63114
212221_x_at	IDS	7.2208	7.33094	8.81778	8.75754
212223_at	IDS	5.63861	5.9781	7.06667	7.32481
201631_s_at	IER3	4.83587	5.188	5.53919	6.60541
206332_s_at	IFI16	2.45944	3.01483	3.83088	3.96556
209417_s_at	IFI35	4.65747	5.05499	5.98494	5.88053
214453_s_at	IFI44	4.87834	4.23845	5.24745	6.16723
204415_at	IFI6	6.66492	6.4658	7.69115	8.19899
201163_s_at	IGFBP7	5.36156	5.43801	6.58109	7.07155
202421_at	IGSF3	7.09151	7.01159	8.47249	8.48113
201888_s_at	IL13RA1	4.52123	4.79981	5.55289	5.7669
210904_s_at	IL13RA1	5.11627	5.37467	6.21533	6.64803
221185_s_at	IQCG	5.01664	5.15533	7.81804	8.5204
205483_s_at	ISG15	7.23835	7.28258	9.02283	9.24571
205884_at	ITGA4	3.85904	3.65714	4.68663	5.68035
205885_s_at	ITGA4	3.94932	3.76267	4.32979	5.33549
213416_at	ITGA4	6.7393	6.88734	7.42647	8.041
204627_s_at	ITGB3	4.7305	4.76446	5.82251	6.44635
205816_at	ITGB8	3.76621	3.8533	4.73493	5.09327
211488_s_at	ITGB8	3.50916	3.59494	4.5359	4.79187
205422_s_at	ITGBL1	2.9566	2.9133	3.64025	4.33044
202746_at	ITM2A	3.25532	2.82284	10.0808	10.7156
202747_s_at	ITM2A	4.20515	4.02031	9.73343	10.1809
219106_s_at	KBTBD10	4.49611	4.50861	5.88609	7.28856
208564_at	KCNA2	4.4029	4.43264	5.16858	5.62313
205968_at	KCNS3	7.52135	7.53394	8.4058	8.73353
217522_at	KCNV2	2.89241	2.80187	3.05952	4.54076
219545_at	KCTD14 /// NDUFC2-KCTD14	4.60848	5.27273	5.67043	6.70817
58916_at	KCTD14 /// NDUFC2-KCTD14	4.06537	4.47817	6.14185	6.97965
204017_at	KDELR3	5.86056	6.0669	7.4678	8.33923
207265_s_at	KDELR3	6.26887	6.28879	7.15904	7.65005
212355_at	KHNYN	5.66106	5.60906	6.80961	6.86386
218486_at	KLF11	3.68562	3.35571	5.28449	6.03344
206785_s_at	KLRC1 /// KLRC2	2.95556	3.02581	5.04565	4.89395
218701_at	LACTB2	2.64997	2.45558	4.0734	6.5226
200770_s_at	LAMC1	8.29602	8.18727	9.11373	9.61857
219463_at	LAMP5	4.62305	5.09672	6.36168	6.78382
201721_s_at	LAPTM5	4.9551	5.41098	6.46914	7.24833
214155_s_at	LARP4	6.67904	6.46845	7.25037	7.97628
201105_at	LGALS1	9.31999	9.40757	11.3085	11.4222
205876_at	LIFR	3.7154	4.06598	4.66463	5.41743
219181_at	LIPG	5.02527	5.60665	5.84238	6.78669
218638_s_at	LOC100130872 /// SPON2	5.46119	5.62475	6.32243	7.63213
210553_x_at	LOC100507472 /// PCSK6	3.73298	4.02179	4.42667	5.10269
209122_at	LOC100509484 /// PLIN2	7.03378	7.05197	8.16576	8.79921
201506_at	LOC100652886 /// LOC100653157 /// TGFBI	9.76893	9.66299	10.4786	11.1265
213556_at	LOC390940	5.5617	5.32101	6.77925	7.37112
214381_at	LOC441601	3.78996	3.9046	4.20817	6.04687
218589_at	LPAR6	5.19066	5.14486	6.98833	6.90928
201862_s_at	LRRFIP1	7.30327	7.3582	8.00391	8.73296
218729_at	LXN	3.06639	2.8658	3.38628	4.56871
207325_x_at	MAGEA1	3.34306	4.00846	7.41357	8.50327
214642_x_at	MAGEA10-MAGEA5 /// MAGEA5	4.01235	3.68475	7.5837	8.337
210503_at	MAGEA11	2.59032	2.65831	6.81749	7.74129
210467_x_at	MAGEA12	3.06079	3.50842	9.1868	10.0723
214603_at	MAGEA2 /// MAGEA2B	3.54595	3.51438	8.60988	9.0443
209942_x_at	MAGEA3	4.27643	4.1381	10.7301	11.3031
214254_at	MAGEA4	3.77407	3.94873	4.65858	7.24337
214612_x_at	MAGEA6	3.06774	3.335	10.2966	10.9023
210274_at	MAGEA8	3.41956	3.22315	4.95687	6.19123
210437_at	MAGEA9 /// MAGEA9B	4.47957	4.92749	7.62369	8.43297
207534_at	MAGEB1	3.80079	3.81833	7.88399	8.55526
206218_at	MAGEB2	3.39492	3.26479	9.23554	10.3768
206609_at	MAGEC1	4.35372	4.48119	8.70929	9.10262
220062_s_at	MAGEC2	4.34981	4.47589	9.20614	9.86574
217921_at	MAN1A2	5.67321	5.92341	6.85334	7.03935
213927_at	MAP3K9	4.19501	4.03209	5.06843	5.65062
220145_at	MAP9	3.08683	3.16428	4.44677	5.30948
200769_s_at	MAT2A	6.34352	6.49112	7.45556	7.62993
206091_at	MATN3	2.50251	2.36113	2.97732	3.97818
203510_at	MET	3.08037	2.8965	4.60355	5.60251
203417_at	MFAP2	5.87525	5.70046	6.85833	7.58955
206560_s_at	MIA	7.5707	7.66557	10.0258	10.0564
206247_at	MICB	4.34723	3.91652	6.17399	6.13281
219959_at	MOCOS	4.24478	4.20515	6.24726	6.48749
219038_at	MORC4	3.37772	3.3191	5.3962	5.00791
210280_at	MPZ	5.67653	5.33527	7.19144	7.93332
212096_s_at	MTUS1	3.8702	3.37263	4.85302	5.87984
201319_at	MYL12A	7.2235	7.60051	10.1807	10.5971
212364_at	MYO1B	3.21806	3.0986	3.79052	6.15592
212365_at	MYO1B	4.15249	4.03631	4.58169	5.77257
204527_at	MYO5A	6.11901	6.36826	7.23165	7.4681
210603_at	NAA11	3.32393	3.98783	4.36253	5.35746
219368_at	NAP1L2	3.08364	3.35899	4.469	4.78171
204749_at	NAP1L3	3.96954	4.13315	5.47261	5.42638
214440_at	NAT1	5.1494	4.82933	6.41407	7.06495
221207_s_at	NBEA	3.40839	3.68478	5.49476	5.66637
209550_at	NDN	3.55024	4.20723	4.411	5.73046
204412_s_at	NEFH	2.90356	3.16428	3.08674	4.41124
33767_at	NEFH	2.86178	2.71109	3.22361	5.83323
221805_at	NEFL	3.22281	3.36771	2.90733	5.40526
221916_at	NEFL	3.93517	3.28741	3.64046	5.6951
205113_at	NEFM	4.00775	3.63871	3.8464	5.71672
212299_at	NEK9	6.86998	6.91877	7.64396	8.10431
217150_s_at	NF2	4.79234	5.029	5.47539	6.00905
204702_s_at	NFE2L3	7.07475	7.23141	8.19919	8.49818
203964_at	NMI	5.47265	5.53658	8.13878	8.47597
204239_s_at	NNAT	4.73645	5.11557	5.20279	6.23892
221210_s_at	NPL	4.17038	4.20721	5.38373	5.75374
201467_s_at	NQO1	7.77458	7.94716	9.0178	9.25024
201468_s_at	NQO1	8.69141	8.77649	9.86325	9.97048
210519_s_at	NQO1	9.18811	9.35761	10.4111	10.6875
203814_s_at	NQO2	7.61491	7.59631	8.80009	9.09674
207443_at	NR2E1	5.5883	5.55801	6.99821	6.83218
209120_at	NR2F2	7.60741	7.44961	8.63733	9.61809
209121_x_at	NR2F2	7.84235	7.99634	8.63288	9.27709
215073_s_at	NR2F2	5.3962	5.37354	6.42207	7.42401
202599_s_at	NRIP1	3.10673	2.70009	5.09512	5.66432
219557_s_at	NRIP3	4.36809	4.25276	4.3788	5.92212
210793_s_at	NUP98	6.81607	6.51528	8.09309	8.50039
209628_at	NXT2	8.11031	8.01283	10.4706	10.5007
209629_s_at	NXT2	5.28075	5.55676	6.75098	6.51855
212307_s_at	OGT	6.60908	6.82114	7.82261	7.89569
213075_at	OLFML2A	5.55131	4.97709	5.83351	7.06218
207093_s_at	OMG	6.08611	5.71479	8.02774	7.81419
216698_x_at	OR7E12P	5.92932	6.02298	7.37613	7.43078
217499_x_at	OR7E37P	7.48916	7.60917	9.32101	9.74532
221209_s_at	OTOR	3.65337	3.47241	4.09028	7.32528
206897_at	PAGE1	4.12959	4.2278	6.21216	6.64723
217890_s_at	PARVA	4.009	4.75611	7.21342	7.60047
205534_at	PCDH7	6.11919	5.90907	7.43384	7.83141
205535_s_at	PCDH7	4.6655	5.10385	5.83475	5.93848
218691_s_at	PDLIM4	4.94601	5.16549	5.49312	6.62517
212915_at	PDZRN3	7.81365	7.83028	8.88631	9.17237
220595_at	PDZRN4	3.2224	2.89293	3.80387	5.14651
213638_at	PHACTR1	3.32648	3.35761	4.17319	5.00404
221816_s_at	PHF11	3.30303	3.55591	5.75387	7.01211
212660_at	PHF15	5.5622	5.72892	7.88488	8.54744
209803_s_at	PHLDA2	2.92106	2.64101	3.70094	6.05018
209707_at	PIGK	7.36794	7.19762	8.24486	8.76353
207469_s_at	PIR	8.51545	8.46712	9.43029	9.9077
207558_s_at	PITX2	3.10336	3.38973	3.89742	5.5034
219702_at	PLAC1	6.19574	6.19419	8.37076	8.62018
218454_at	PLBD1	3.92501	4.24536	4.82694	6.80008
213222_at	PLCB1	4.745	4.786	7.18869	7.70017
220952_s_at	PLEKHA5	3.67958	3.48198	5.2861	6.15863
204285_s_at	PMAIP1	3.99354	3.62467	5.64486	6.68076
204286_s_at	PMAIP1	2.49167	2.57716	4.14168	5.58411
210139_s_at	PMP22	8.47132	8.51209	9.1287	9.73605
201876_at	PON2	9.41101	9.31143	10.2878	10.6325
209355_s_at	PPAP2B	4.82979	5.0693	5.83497	6.09195
212230_at	PPAP2B	6.37457	6.66432	7.02382	7.71839
209529_at	PPAP2C	5.01526	4.59342	6.03732	6.5292
204517_at	PPIC	5.31281	5.44775	8.1139	9.01482
204518_s_at	PPIC	5.26328	4.18886	6.54939	7.16069
203407_at	PPL	6.02311	5.80601	6.86306	7.25089
204086_at	PRAME	5.11258	5.067	6.09001	7.62507
203680_at	PRKAR2B	5.33255	5.15508	6.82854	6.93696
203650_at	PROCR	5.27439	5.14916	6.34242	7.18043
203401_at	PRPS2	6.69693	6.48044	7.68895	8.10605
207291_at	PRRG4	4.10019	4.15532	5.50563	5.63382
211178_s_at	PSTPIP1	4.68291	4.641	6.69973	6.8423
206772_at	PTH2R	3.20336	3.7016	4.99095	6.56397
208789_at	PTRF	5.97177	6.36826	7.25486	7.42704
206157_at	PTX3	5.1693	5.01579	6.82938	6.57523
213325_at	PVRL3	2.86168	3.04063	3.37	4.0809
205174_s_at	QPCT	2.50427	2.94594	4.59564	8.0052
205590_at	RASGRP1	3.59741	4.10746	4.92676	5.28969
204759_at	RCBTB2	5.8914	5.86281	7.10689	7.22677
218723_s_at	RGCC	6.6204	6.60066	8.82008	9.4379
210751_s_at	RGN	3.62651	3.62651	4.25014	4.89764
213467_at	RND2	5.55545	5.22384	6.77611	7.09951
212724_at	RND3	8.84531	8.50576	9.07772	10.0806
217559_at	RPL10L	6.92149	6.86379	7.51621	8.55289
210115_at	RPL39L	4.91487	5.23443	6.91534	7.38897
219143_s_at	RPP25	4.79885	4.74661	6.48213	7.13368
203485_at	RTN1	3.90752	4.17583	6.16253	7.49818
210222_s_at	RTN1	3.74039	3.97463	5.62296	6.2745
200872_at	S100A10	6.13156	6.07981	6.74231	8.08808
202598_at	S100A13	8.5692	8.71314	10.3248	10.6597
203889_at	SCG5	5.24917	4.8961	7.09185	7.38896
212311_at	SEL1L3	6.42165	6.58261	7.87849	8.23089
212314_at	SEL1L3	9.56806	9.68158	10.662	10.8154
203789_s_at	SEMA3C	2.84192	2.88642	4.51643	6.28251
206941_x_at	SEMA3E	3.20208	2.93664	4.68663	5.52056
219689_at	SEMA3G	3.84772	3.53294	4.01396	5.24376
212415_at	2013-09-06	5.59641	5.54282	6.59838	7.03633
212268_at	SERPINB1	4.46796	4.5252	5.83981	6.55593
213572_s_at	SERPINB1	3.03005	2.96001	6.28665	6.40435
209723_at	SERPINB9	2.73268	3.12355	2.94111	3.94066
212190_at	SERPINE2	9.63043	9.62893	10.7028	11.2041
207714_s_at	SERPINH1	8.01955	8.07235	9.1156	9.42844
33323_r_at	SFN	4.86789	4.50713	5.43384	6.0935
201739_at	SGK1	7.47226	7.16484	9.08625	9.46416
206510_at	SIX2	7.49408	7.4918	9.59912	9.73106
206511_s_at	SIX2	3.99948	4.21696	5.43282	5.67569
207074_s_at	SLC18A1	5.45775	5.57316	6.67119	7.41197
204342_at	SLC25A24	3.01656	2.82845	3.4224	4.41568
205097_at	SLC26A2	7.98649	8.18673	9.60476	10.2433
209711_at	SLC35D1	6.38489	6.54854	7.24209	7.61195
209712_at	SLC35D1	5.90218	6.01621	6.76516	7.13633
213082_s_at	SLC35D2	3.82756	4.84264	4.88438	5.61168
213083_at	SLC35D2	5.549	4.63989	6.43434	7.73792
219215_s_at	SLC39A4	4.92021	4.50452	5.82953	6.56042
209267_s_at	SLC39A8	3.81652	4.44498	5.27202	5.8471
209921_at	SLC7A11	6.31325	6.40027	7.82714	8.35359
217678_at	SLC7A11	5.90756	5.78388	7.08297	7.84894
218404_at	SNX10	3.50642	3.66152	7.42608	10.1216
221561_at	SOAT1	7.1427	6.87223	7.6174	8.4345
206020_at	SOCS6	5.2566	5.20022	6.08941	6.51092
219496_at	SOWAHC	5.48161	5.30414	6.74912	7.26495
214791_at	SP140L	3.59506	3.85236	5.09479	5.70564
209875_s_at	SPP1	3.51445	4.02223	7.61612	8.62798
204675_at	SRD5A1	6.62888	6.74812	7.38501	7.9377
201859_at	SRGN	3.44556	3.28828	4.7496	5.915
206108_s_at	SRSF6	6.79564	6.65187	7.66825	8.00404
206626_x_at	SSX1	3.16057	3.48034	7.49407	8.57334
206627_s_at	SSX1	2.76484	2.61124	3.49367	5.09775
207493_x_at	SSX2 /// SSX2B	4.00256	3.64441	7.80129	8.27241
210497_x_at	SSX2 /// SSX2B	4.66775	4.38012	8.52514	9.28688
216471_x_at	SSX2 /// SSX2B	5.11565	3.83839	8.1737	9.21371
215881_x_at	SSX2 /// SSX2B /// SSX3	3.83831	4.34235	5.91936	6.5171
207666_x_at	SSX3	4.12994	3.44511	7.057	8.06864
211670_x_at	SSX3	4.68063	4.24818	6.31201	6.81669
211731_x_at	SSX3	4.13835	4.60072	5.85171	6.39702
210394_x_at	SSX4 /// SSX4B	4.89108	3.896	7.32518	8.17257
211425_x_at	SSX4 /// SSX4B	4.5804	4.48257	7.10075	7.9251
220979_s_at	ST6GALNAC5	4.04816	3.52384	5.07063	5.73715
201331_s_at	STAT6	5.55859	5.57008	7.39969	7.43347
205542_at	STEAP1	3.43389	3.98696	5.79138	6.76436
217553_at	STEAP1B	3.45225	3.94418	6.60007	8.13671
201060_x_at	STOM	7.2725	7.13365	8.45202	9.16558
201061_s_at	STOM	7.65318	7.51486	8.58663	9.33969
214169_at	SUN1	5.95067	6.39021	6.8109	7.23248
210613_s_at	SYNGR1	7.97409	8.08816	8.99726	9.40137
205691_at	SYNGR3	6.64385	6.70093	7.34485	7.95284
212730_at	SYNM	3.63399	4.38405	5.86075	8.32901
219804_at	SYNPO2L	5.55545	5.57715	6.86606	7.30145
202286_s_at	TACSTD2	2.59726	2.88934	3.93831	6.79886
221618_s_at	TAF9B	4.59418	4.45961	6.53254	7.07978
206283_s_at	TAL1	3.95195	4.35051	5.43594	5.63849
218584_at	TCTN1	7.5275	7.75817	8.6846	8.9815
215356_at	TDRD12	3.81412	3.9135	5.88332	7.97054
221259_s_at	TEX11	3.5513	3.70458	5.13202	6.29946
201110_s_at	THBS1	2.67351	2.91028	3.16329	5.14156
214183_s_at	TKTL1	3.48017	2.8948	7.22494	8.65152
216370_s_at	TKTL1	4.67331	4.6021	5.50075	6.11432
217730_at	TMBIM1	6.27508	6.31754	7.65901	7.66041
219253_at	TMEM185B	2.89968	2.87283	4.54417	6.32265
204807_at	TMEM5	7.98118	7.8506	8.6886	9.31279
204485_s_at	TOM1L1	4.8157	4.78754	6.34821	6.91184
210609_s_at	TP53I3	7.65765	7.54415	9.0632	9.00691
203786_s_at	TPD52L1	4.88957	4.98241	6.63228	7.91862
210372_s_at	TPD52L1	3.89429	4.15348	5.00813	6.23037
204083_s_at	TPM2	4.90654	5.28506	9.21586	9.65611
212654_at	TPM2	4.60565	4.94175	6.49834	6.72696
220205_at	TPTE	3.14574	3.07945	6.54031	9.39768
216191_s_at	TRDV3	3.5792	3.76163	4.30828	4.82182
219736_at	TRIM36	3.8611	3.70321	5.14416	5.42678
220534_at	TRIM48	4.01624	4.29115	6.50172	8.11038
209129_at	TRIP6	4.74635	5.25791	8.65319	8.82547
213122_at	TSPYL5	2.749	3.02112	3.35587	5.76308
219587_at	TTC12	5.18156	5.22466	6.78475	6.71113
209228_x_at	TUSC3	4.69821	5.05649	4.65473	6.02635
213423_x_at	TUSC3	3.51734	4.50214	4.95506	6.71507
200633_at	UBB	3.46351	3.44448	9.85308	12.3219
207281_x_at	VCX2	5.18156	5.78916	8.32347	9.64452
211403_x_at	VCX2	5.36182	5.50374	7.47146	8.79873
209216_at	WDR45	6.48563	6.50759	7.50989	7.68932
220057_at	XAGE1A /// XAGE1B /// XAGE1C /// XAGE1D /// XAGE1E	4.68884	3.90446	8.58256	9.32237
217143_s_at	YME1L1	4.76278	4.58125	5.84981	6.15875
220104_at	ZC3HAV1	6.32907	6.23361	7.32473	7.58525
206314_at	ZNF167	6.02298	6.1008	7.28022	7.47393
207128_s_at	ZNF223	4.14063	4.56814	5.06568	5.34449
220350_at	ZNF235	5.27114	5.70026	6.4667	6.64305
219765_at	ZNF329	6.22156	6.30493	7.55843	7.59055
215358_x_at	ZNF37BP	4.29821	4.44046	5.85187	5.92385
207120_at	ZNF667	4.0537	4.13448	5.80177	6.02048
221645_s_at	ZNF83	3.48394	3.8595	5.49364	5.75928

## Sheet: Enriched pathways in TS603
Supplemental Table 3 - Significantly enriched DAVID annotations among the upregulated genes in TS603 cells after 200nM DAC treatment
DAVID Terms	Annotation	Count	Benjamini adjusted p-value
KEGG	Complement and coagulation cascades	11	0.0034
KEGG	ECM-receptor interaction	11	0.0095
KEGG	Cytokine-cytokine receptor interaction	20	0.009
GOTERM_BP_FAT	response to wounding	44	3.6e-09
GOTERM_BP_FAT	vasculature development	21	0.00052
GOTERM_BP_FAT	apoptosis	29	0.027
GOTERM_BP_FAT	positive regulation of immune system process	19	0.0021
GOTERM_BP_FAT	cell motion	27	0.0057
SP_PIR_KEYWORDS	angiogenesis	11	5.7e-05

## Sheet: sup table 4
Supplemental Table 4 - Hypomethylated and upregulated genes in 200nM DAC treated TS603 cells
		Illumina HumanMethylation450 BeadArray							Affymetrix Array
Gene Symbol	Illumina Probe	DMSO	100nM DAC	200nM DAC	1uM AGI-5198	beta(200nM DAC)-beta(DMS0)	Affymetrix Probe	DMSO	100nM DAC	200nM DAC	1uM AGI-5198	Fold Change(200nM DAC)-Fold Change(DMS0)
ABR	cg21978135	0.645144	0.203533	0.236659	0.661121	-0.408485	212895_s_at	8.49208	9.63636	9.79976	8.8102	1.30768
ABTB2	cg23845009	0.632545	0.201073	0.21314	0.740207	-0.419405	213497_at	7.76696	9.14498	9.08924	7.36322	1.32228
ACSL5	cg20707765	0.650143	0.21122	0.214696	0.664572	-0.435447	218322_s_at	3.42333	4.92499	5.01212	3.59032	1.58879
ACTA2	cg15950761	0.670546	0.155665	0.1861	0.670203	-0.484446	200974_at	7.80335	8.94384	9.45585	7.78029	1.6525
ADAM12	cg25238274	0.68752	0.24826	0.266564	0.702235	-0.420956	213790_at	4.38712	6.3921	7.29724	4.61349	2.91012
ADAM19	cg23214435	0.636859	0.137458	0.153443	0.593456	-0.483416	209765_at	8.92935	10.0233	10.2171	9.08322	1.28775
ADAMTS1	cg20187011	0.636476	0.177682	0.21117	0.668545	-0.425306	222162_s_at	3.67008	6.56801	6.951	4.41466	3.28092
AIM1	cg10725227	0.609962	0.172367	0.18934	0.641461	-0.420622	212543_at	5.22859	7.92517	8.17979	5.77975	2.9512
AMOTL2	cg08049717	0.601247	0.164364	0.181543	0.65625	-0.419704	203002_at	4.08309	5.24224	5.65544	4.78773	1.57235
ANXA2	cg17893775	0.597309	0.184096	0.195801	0.695342	-0.401508	213503_x_at	7.78983	9.83932	10.6462	8.08901	2.85637
ANXA2P2	cg00960818	0.5469	0.128254	0.139908	0.57876	-0.406992	208816_x_at	7.12054	8.47209	9.18804	7.02645	2.0675
ANXA5	cg09802389	0.667762	0.151605	0.204105	0.711506	-0.463657	200782_at	10.6218	11.7169	11.9281	10.9143	1.3063
APOLD1	cg16747828	0.593412	0.167699	0.161315	0.613236	-0.432097	221031_s_at	6.09084	8.19037	8.60681	5.98829	2.51597
ARHGAP25	cg15258980	0.611556	0.202889	0.210308	0.696409	-0.401248	204882_at	4.32828	4.94261	5.56096	4.35995	1.23268
ARL4A	cg16061012	0.614355	0.167995	0.186851	0.700137	-0.427504	205020_s_at	6.93962	8.32805	8.6317	7.02234	1.69208
ARPC1B	cg06088639	0.889808	0.40029	0.438019	0.837892	-0.451789	201954_at	8.46271	9.97597	10.0656	8.50672	1.60289
ART3	cg13789363	0.576352	0.16097	0.173503	0.760962	-0.402849	210147_at	3.70887	4.28312	5.20763	3.83875	1.49876
BACE2	cg20423977	0.663291	0.262182	0.215702	0.688417	-0.447589	217867_x_at	7.26705	8.43604	8.4733	7.42196	1.20625
BAMBI	cg07232003	0.687867	0.262085	0.251561	0.750634	-0.436306	203304_at	9.98547	10.9364	11.2499	9.53617	1.26443
BCL6	cg18245890	0.953818	0.452486	0.462694	0.929036	-0.491124	203140_at	6.43031	8.34049	8.43165	6.57521	2.00134
BHLHE40	cg02220837	0.961373	0.471213	0.505899	0.928977	-0.455474	201170_s_at	7.85169	8.7417	9.06235	7.78683	1.21066
BIRC3	cg24882097	0.77718	0.401182	0.356643	0.854804	-0.420537	210538_s_at	2.65915	4.87075	5.40045	2.89905	2.7413
BMX	cg23946499	0.827212	0.364884	0.413891	0.834743	-0.413321	206464_at	3.59854	4.73011	5.41102	4.20515	1.81248
C14orf169	cg16393955	0.662651	0.373315	0.260192	0.695652	-0.402459	219526_at	4.32603	5.56144	5.98194	4.88045	1.65591
C1QTNF3	cg23051392	0.604881	0.159035	0.183197	0.622197	-0.421684	220988_s_at	5.59156	7.20859	7.57176	5.52551	1.9802
C1S	cg24268698	0.653536	0.220536	0.245142	0.691158	-0.408394	208747_s_at	8.74335	10.847	10.9654	8.87587	2.22205
C1orf115	cg24596998	0.945505	0.447106	0.450628	0.950895	-0.494877	218546_at	2.98469	5.14486	6.11432	3.10078	3.12963
CCL2	cg21109025	0.534976	0.101816	0.120643	0.553169	-0.414333	216598_s_at	6.34187	9.16531	10.0477	6.78656	3.70583
CD44	cg25096745	0.587886	0.15034	0.169765	0.58281	-0.418121	212063_at	9.47798	10.717	11.2152	9.52345	1.73722
CD58	cg26118759	0.766423	0.214691	0.216831	0.735896	-0.549592	216942_s_at	6.80126	7.77057	8.08774	7.25786	1.28648
CD59	cg20627971	0.585467	0.142131	0.164353	0.70092	-0.421114	212463_at	7.7645	8.71057	9.10947	7.69753	1.34497
CDKN1A	cg18955141	0.625529	0.154014	0.221361	0.651316	-0.404168	202284_s_at	10.4486	11.6519	11.9996	9.85273	1.551
CETP	cg26624021	0.739556	0.238046	0.259912	0.654316	-0.479644	206210_s_at	3.36583	5.2353	5.18191	3.13641	1.81608
CH25H	cg19984146	0.713203	0.20556	0.224729	0.712622	-0.488474	206932_at	3.13279	4.16449	4.53188	3.12039	1.39909
CHI3L1	cg19081101	0.846109	0.383761	0.38809	0.823042	-0.458019	209396_s_at	7.68405	11.4457	12.3071	7.09868	4.62305
COL11A1	cg17820060	0.527914	0.114469	0.118728	0.553384	-0.409186	204320_at	3.60621	4.42119	5.46795	4.78434	1.86174
COL4A1	cg27130075	0.59	0.178901	0.178285	0.673609	-0.411715	211981_at	7.34925	9.06802	9.75451	6.28645	2.40526
COL4A2	cg25929207	0.681667	0.180214	0.173944	0.694467	-0.507723	211966_at	5.67295	6.63407	7.23434	5.89696	1.56139
COL6A1	cg21693883	0.869959	0.376485	0.421115	0.890552	-0.448844	213428_s_at	10.7168	12.2516	12.5851	10.6345	1.8683
COL6A2	cg21274607	0.600891	0.189511	0.1916	0.650652	-0.409291	213290_at	4.38712	5.05431	5.6559	4.63433	1.26878
COX7A1	cg01990874	0.733456	0.307765	0.260692	0.749493	-0.472764	204570_at	3.89324	6.20348	6.86865	4.16926	2.97541
CSTA	cg26928972	0.664702	0.283383	0.222282	0.641819	-0.44242	204971_at	4.26694	5.61437	5.79767	4.14565	1.53073
CTSB	cg08012294	0.632326	0.172566	0.211253	0.631148	-0.421073	213274_s_at	6.61808	7.39126	7.84623	6.58226	1.22815
CTSS	cg15900387	0.607193	0.135335	0.135558	0.609636	-0.471635	202902_s_at	5.05475	6.79517	6.33764	4.70409	1.28289
CTSZ	cg06385087	0.651854	0.223238	0.246441	0.693629	-0.405413	210042_s_at	3.5089	4.18916	5.36533	3.45126	1.85643
CXCL10	cg23884076	0.744548	0.259666	0.27767	0.776605	-0.466878	204533_at	4.95484	5.56282	6.24593	4.93643	1.29109
CXCL2	cg18356190	0.634461	0.148163	0.156243	0.767064	-0.478218	209774_x_at	3.19427	4.01235	4.58824	3.04903	1.39397
CXCR4	cg23374992	0.618906	0.125221	0.138754	0.647954	-0.480152	217028_at	4.00628	6.64469	8.23628	3.54264	4.23
CYB5R2	cg15290965	0.601289	0.152736	0.156961	0.600035	-0.444328	220230_s_at	4.22004	5.99063	6.67261	3.66117	2.45257
CYP1B1	cg20408276	0.609272	0.193889	0.199908	0.645509	-0.409364	202437_s_at	3.3861	3.93792	4.6464	3.37512	1.2603
CYR61	cg15648041	0.560443	0.117873	0.120045	0.643669	-0.440398	210764_s_at	5.18964	6.52406	6.72464	5.7233	1.535
DAZL	cg03911306	0.58747	0.177007	0.169514	0.626148	-0.417956	206588_at	2.81622	5.17028	7.83163	2.77408	5.01541
DNASE1L1	cg04324559	0.602108	0.131568	0.20185	0.61469	-0.400258	203912_s_at	6.31706	7.40485	7.59753	6.30684	1.28047
EGR2	cg22903908	0.672996	0.262977	0.263227	0.683459	-0.409769	205249_at	6.68689	7.5305	8.43374	6.32806	1.74685
ELTD1	cg26422458	0.937768	0.632039	0.532382	0.937604	-0.405386	219134_at	2.78384	3.441	4.04054	2.78795	1.2567
EMP1	cg19009132	0.599159	0.177562	0.194026	0.617962	-0.405133	201325_s_at	5.42853	7.75841	8.40103	5.70406	2.9725
EPHA2	cg21647035	0.620723	0.214798	0.196124	0.65311	-0.424599	203499_at	6.47337	7.95096	8.06223	6.16567	1.58886
ERAP1	cg16492584	0.720223	0.290562	0.236492	0.775263	-0.483731	210385_s_at	5.40551	6.29744	6.67011	5.3745	1.2646
EVI2A	cg22473770	0.62644	0.199145	0.177912	0.416114	-0.448528	204774_at	3.52188	4.95164	4.86491	4.15436	1.34303
F2R	cg14714391	0.703422	0.260151	0.291052	0.706374	-0.41237	203989_x_at	9.29264	10.0889	10.5572	9.59724	1.26456
F3	cg23592851	0.891856	0.530726	0.455234	0.906087	-0.436622	204363_at	6.27561	7.28026	7.55608	6.42435	1.28047
F8	cg15613687	0.593485	0.145063	0.180762	0.63969	-0.412723	205756_s_at	6.0267	7.09117	7.24252	6.35097	1.21582
FABP5	cg15270790	0.63179	0.163058	0.18898	0.68723	-0.44281	202345_s_at	3.92757	6.824	8.8901	3.90638	4.96253
FAM176B	cg22810403	0.680109	0.153611	0.198874	0.617967	-0.481235	221710_x_at	6.135	7.06885	7.40033	6.35206	1.26533
FBN1	cg24631427	0.624463	0.196289	0.204591	0.677816	-0.419872	202766_s_at	6.88497	7.79293	8.2069	7.10678	1.32193
FKBP11	cg03566156	0.555231	0.122537	0.12819	0.622344	-0.427041	219118_at	4.08217	5.57828	5.78379	3.95401	1.70162
FKBP1B	cg04841024	0.639178	0.21453	0.227585	0.680046	-0.411593	206857_s_at	7.14141	8.47495	8.87639	7.52615	1.73498
FST	cg04582364	0.669313	0.138395	0.151986	0.729532	-0.517327	207345_at	3.97495	5.18554	5.46422	3.70465	1.48927
FXYD5	cg12055183	0.624351	0.182515	0.194536	0.684961	-0.429815	218084_x_at	5.12033	6.86143	7.37923	5.10479	2.2589
FZD6	cg23692472	0.578313	0.106086	0.154749	0.611374	-0.423564	203987_at	3.01557	4.41446	6.19189	3.55106	3.17632
FZD7	cg11613003	0.573659	0.177982	0.173595	0.637897	-0.400064	203706_s_at	2.42307	4.33402	6.32468	2.49966	3.90161
GALNT7	cg00905042	0.850701	0.416726	0.417601	0.825981	-0.4331	218313_s_at	6.90702	8.36293	8.5322	6.69252	1.62518
GAP43	cg27608911	0.602904	0.198659	0.187418	0.63254	-0.415486	216967_at	5.97237	7.37726	7.37915	6.26247	1.40678
GAS7	cg23833461	0.941799	0.514684	0.519498	0.947654	-0.422301	211067_s_at	6.39878	8.05804	8.3337	6.43724	1.93492
GBX2	cg09681167	0.664543	0.246779	0.245014	0.79558	-0.419529	210560_at	4.52881	5.99663	5.84041	5.07306	1.3116
GFAP	cg16343401	0.965853	0.608383	0.546504	0.608383	-0.419349	203540_at	3.72417	6.56267	7.16145	4.05481	3.43728
GNG12	cg22522961	0.616929	0.204258	0.2055	0.682186	-0.411429	212294_at	5.64059	6.62905	7.23503	6.00321	1.59444
GPX3	cg18849169	0.608821	0.16204	0.176025	0.719126	-0.432796	214091_s_at	5.0951	6.52341	7.07225	4.83568	1.97715
GPX7	cg00998379	0.67919	0.267091	0.261298	0.721854	-0.417892	213170_at	2.9911	3.21324	4.64859	3.25001	1.65749
HCLS1	cg02167021	0.588084	0.122888	0.128701	0.594628	-0.459383	202957_at	3.0336	5.1401	5.66613	2.9337	2.63253
HIST1H2BK	cg12349884	0.907591	0.501189	0.479726	0.910586	-0.427865	209806_at	3.58699	5.85463	7.51526	3.6325	3.92827
HMHB1	cg15823954	0.626741	0.147605	0.168067	0.759466	-0.458674	208302_at	3.15818	4.51182	4.69489	3.41676	1.53671
HNMT	cg24718773	0.571634	0.143461	0.161743	0.531032	-0.409891	204112_s_at	5.03729	6.47868	6.5672	6.92384	1.52991
HRH1	cg23247337	0.941387	0.52284	0.506917	0.922581	-0.43447	205579_at	6.42443	8.28949	8.47869	6.3268	2.05426
HSPA2	cg26357885	0.677175	0.243111	0.247176	0.740157	-0.429999	211538_s_at	5.36342	6.36539	7.14763	5.39062	1.78421
IDS	cg08823898	0.569614	0.0872813	0.126687	0.582278	-0.442927	202439_s_at	6.62935	7.4875	7.83026	6.73253	1.20091
IER3	cg23756354	0.638112	0.140267	0.147843	0.664461	-0.490269	201631_s_at	5.14722	9.6721	10.6099	5.00416	5.46268
IFI27	cg23893332	0.602762	0.159968	0.191193	0.594258	-0.411569	202411_at	5.20665	8.8506	9.80581	5.2667	4.59916
IFNGR2	cg22669060	0.973155	0.588265	0.555293	0.965315	-0.417862	201642_at	9.3102	10.6354	10.7367	9.31047	1.4265
IGFBP3	cg06789764	0.744164	0.33086	0.275342	0.752847	-0.468822	212143_s_at	11.3613	12.5911	12.7606	11.3803	1.3993
IGFBP5	cg19269530	0.901782	0.408242	0.413765	0.898483	-0.488017	211959_at	9.83971	11.139	11.6102	10.28	1.77049
IGFBP7	cg12372106	0.703601	0.234447	0.23649	0.758323	-0.467111	201163_s_at	4.87327	6.96344	6.868	5.71228	1.99473
IL13RA1	cg25968748	0.737099	0.235509	0.276306	0.712088	-0.460793	211612_s_at	5.28164	6.42577	6.50364	5.13109	1.222
IL13RA2	cg18139692	0.531237	0.0937903	0.104329	0.60299	-0.426908	206172_at	3.01865	5.47418	5.89516	2.73587	2.87651
IL15	cg22196946	0.585149	0.174709	0.168099	0.615717	-0.41705	217371_s_at	4.28781	5.43296	5.63411	4.31904	1.3463
IL17RB	cg12363898	0.623635	0.143305	0.179621	0.702425	-0.444014	219255_x_at	5.09353	6.60709	6.87092	4.98685	1.77739
IQCG	cg14852276	0.682346	0.233231	0.238175	0.681649	-0.444171	221185_s_at	6.61112	7.05078	7.83518	6.75163	1.22406
IRF1	cg17394978	0.655803	0.164544	0.201861	0.661643	-0.453942	202531_at	6.31635	8.03189	8.19907	6.44114	1.88272
ISG20	cg17459635	0.622935	0.162956	0.187391	0.662191	-0.435544	33304_at	6.51608	8.41464	8.51029	6.14094	1.99421
ITGB3	cg21104999	0.661757	0.117436	0.15085	0.70689	-0.510907	216261_at	5.865	7.86178	7.61774	6.24527	1.75274
ITGBL1	cg22012299	0.62073	0.173808	0.175338	0.597127	-0.445392	205422_s_at	2.72118	4.20333	4.58104	3.05164	1.85986
JAM2	cg10376067	0.578221	0.124429	0.122062	0.679694	-0.456159	219213_at	6.19309	7.2207	7.39386	6.44498	1.20077
KCNE4	cg24940601	0.661522	0.141564	0.209102	0.712647	-0.45242	222379_at	3.70913	5.35323	5.85485	3.84157	2.14572
KCNN4	cg04833845	0.727439	0.249733	0.296759	0.684163	-0.43068	204401_at	5.21078	6.46577	6.42283	5.22471	1.21205
KCTD12	cg15901783	0.574753	0.132687	0.139064	0.676501	-0.435689	212192_at	7.36987	8.90823	8.68017	8.64573	1.3103
KHNYN	cg25050859	0.643339	0.16298	0.230863	0.680462	-0.412476	212355_at	3.68306	6.27755	6.80664	4.074	3.12358
KIAA1199	cg17820039	0.580234	0.158813	0.159879	0.582704	-0.420355	212942_s_at	8.09678	9.85007	9.72002	7.46448	1.62324
KLF10	cg07171504	0.548061	0.121475	0.143836	0.589331	-0.404225	202393_s_at	5.86353	7.32293	7.37715	6.21163	1.51362
LAMA4	cg23065185	0.694515	0.216814	0.210517	0.598205	-0.483998	202202_s_at	7.72334	8.86501	9.39265	8.14087	1.66931
LGALS3	cg18273401	0.695588	0.184031	0.214727	0.704572	-0.480861	208949_s_at	8.81867	10.2795	11.7774	8.57506	2.95873
LGALS8	cg18086521	0.675277	0.234479	0.243523	0.640255	-0.431754	208933_s_at	3.01878	3.6869	5.13906	3.56169	2.12028
LMCD1	cg24612498	0.636409	0.165173	0.219174	0.530829	-0.417235	218574_s_at	6.15033	7.53709	7.81437	6.56135	1.66404
LOXL1	cg08372668	0.691729	0.197931	0.26156	0.710888	-0.430169	203570_at	8.07263	9.57144	9.50444	8.54158	1.43181
LOXL2	cg24531534	0.677371	0.154603	0.18239	0.629913	-0.494981	202998_s_at	7.46291	9.59521	9.98368	7.65073	2.52077
LPAR6	cg16071219	0.911963	0.456993	0.45917	0.885742	-0.452793	218589_at	6.58511	7.8163	7.82163	6.55478	1.23652
LXN	cg17481912	0.671982	0.208947	0.243212	0.739749	-0.42877	218729_at	2.58327	3.51239	3.89366	2.6361	1.31039
MAGEA3	cg27041022	0.878259	0.412833	0.426184	0.885882	-0.452075	209942_x_at	4.05538	8.40147	9.78182	4.05027	5.72644
MAGEB1	cg17401837	0.886594	0.416975	0.383349	0.919317	-0.503245	207534_at	3.45389	5.21715	6.03866	3.5438	2.58477
MAGEB2	cg15715746	0.972602	0.560086	0.535682	0.967586	-0.43692	206218_at	3.78104	8.45327	9.11671	3.35102	5.33567
MFAP3L	cg12081372	0.59497	0.185073	0.157386	0.585974	-0.437584	205442_at	4.35798	5.65627	5.82009	4.54391	1.46211
MREG	cg23550034	0.627304	0.150604	0.224286	0.625314	-0.403018	219648_at	8.37654	9.89199	10.0627	8.20831	1.68616
MTMR11	cg00177203	0.628913	0.147552	0.189989	0.669556	-0.438924	205076_s_at	7.42418	8.77215	8.94656	7.29102	1.52238
MYL12A	cg26708427	0.572597	0.124868	0.152814	0.539158	-0.419783	201319_at	6.02841	8.10958	8.87701	5.5241	2.8486
NAA11	cg15233428	0.647033	0.227695	0.238193	0.669204	-0.40884		3.25773	4.38501	4.94552	3.75375	1.68779
NEFM	cg02106941	0.690904	0.237259	0.252556	0.704222	-0.438348	205113_at	4.04376	5.03542	6.3608	5.20002	2.31704
NFKBIA	cg04545963	0.799278	0.365504	0.371146	0.817891	-0.428132	201502_s_at	9.53353	11.2559	11.4917	9.47072	1.95817
NID2	cg26085721	0.576357	0.136741	0.157629	0.670741	-0.418728	204114_at	7.01392	10.2135	10.4441	6.50955	3.43018
NNMT	cg22962883	0.766544	0.350336	0.320089	0.770827	-0.446455	202237_at	5.49227	6.89669	6.99184	5.4631	1.49957
NPTX2	cg13585675	0.878295	0.373442	0.405973	0.902033	-0.472322	213479_at	3.52188	5.67191	6.94066	3.85735	3.41878
NPY	cg18119803	0.597633	0.204396	0.182577	0.660171	-0.415056	206001_at	3.88753	4.38399	5.87579	3.37441	1.98826
NRP1	cg27039218	0.618259	0.178862	0.163744	0.71927	-0.454515	212298_at	9.23132	10.4638	10.7045	9.33456	1.47318
NT5E	cg09989847	0.643852	0.133396	0.14299	0.656386	-0.500862	203939_at	4.2756	5.45856	5.96778	4.66726	1.69218
NUAK1	cg17393917	0.643705	0.227002	0.224714	0.686412	-0.418991	204589_at	6.5825	8.08826	8.39499	7.03821	1.81249
NXT2	cg26144456	0.941064	0.332502	0.416099	0.933581	-0.524965	209629_s_at	4.95244	6.48966	6.58883	5.49517	1.63639
OLFML1	cg19673705	0.645865	0.178849	0.181897	0.610337	-0.463968	217525_at	2.736	4.8315	5.24516	3.38365	2.50916
PARVA	cg18003970	0.633203	0.225244	0.210273	0.699786	-0.42293	217890_s_at	6.20495	7.2545	7.6833	6.97236	1.47835
PDLIM3	cg25999637	0.826932	0.379412	0.403527	0.829506	-0.423405	209621_s_at	3.45865	5.76892	5.73855	4.91015	2.2799
PECAM1	cg08699174	0.587786	0.185288	0.179634	0.595802	-0.408152	208982_at	6.17457	8.16958	8.26689	6.1774	2.09232
PEG3	cg25401594	0.663971	0.228389	0.224752	0.691792	-0.439219	209243_s_at	3.98323	5.49508	5.80559	4.86046	1.82236
PFKFB3	cg27545615	0.713604	0.312678	0.267739	0.747851	-0.445865	202464_s_at	8.50642	9.87502	9.90956	8.48591	1.40314
PHF11	cg01214340	0.666592	0.246447	0.249634	0.722094	-0.416958	221816_s_at	3.77135	6.77543	7.86769	3.17939	4.09634
PHYH	cg26449747	0.623504	0.133678	0.171633	0.644464	-0.451871	203335_at	6.27679	8.16765	9.20633	6.21023	2.92954
PIR	cg05157702	0.583686	0.121203	0.158865	0.606466	-0.424821	207469_s_at	5.05584	7.56951	7.85732	5.90419	2.80148
PKIG	cg27467249	0.725305	0.322885	0.320232	0.693274	-0.405073	202732_at	9.38746	10.4767	10.8068	9.55569	1.41934
PLA2G16	cg15924971	0.677468	0.172376	0.234432	0.674764	-0.443036	209581_at	3.67718	4.24214	5.25204	3.22981	1.57486
PLA2G4C	cg15109207	0.669206	0.214251	0.229967	0.686549	-0.439239	209785_s_at	5.52955	8.98209	9.27174	5.36224	3.74219
PLAT	cg18899064	0.713555	0.158027	0.199024	0.717894	-0.514531	201860_s_at	4.14312	5.11519	5.85716	4.6293	1.71404
PLAUR	cg27340480	0.659705	0.167209	0.186663	0.673854	-0.473042	211924_s_at	6.68561	7.80411	8.05617	6.67244	1.37056
PLEK	cg22159109	0.623064	0.20246	0.212992	0.669581	-0.410072	203471_s_at	4.92256	8.35112	8.4727	5.25579	3.55014
PLP2	cg05040675	0.699761	0.200789	0.292894	0.71032	-0.406867	201136_at	5.91593	6.96727	7.50248	6.11432	1.58655
PMP22	cg13164164	0.963691	0.570748	0.549594	0.943707	-0.414097	210139_s_at	11.0003	11.9231	12.2462	11.2633	1.2459
POPDC3	cg02909890	0.632384	0.189082	0.158588	0.669988	-0.473796	219926_at	3.65303	5.57378	6.37117	3.53883	2.71814
PYGB	cg04348305	0.666287	0.217683	0.256829	0.705845	-0.409458	201481_s_at	8.56338	9.64719	10.0053	8.64188	1.44192
RBM47	cg22601421	0.648528	0.229878	0.232432	0.70175	-0.416096	218035_s_at	3.43384	3.91423	4.92394	3.93792	1.4901
RHOB	cg25432336	0.699346	0.154668	0.189362	0.754717	-0.509984	212099_at	6.00336	7.55065	7.60267	6.35058	1.59931
RNF19A	cg24820936	0.607204	0.0974313	0.159746	0.602228	-0.447458	220483_s_at	3.89558	4.96367	5.58488	4.06781	1.6893
RRAS2	cg01646268	0.57481	0.148723	0.155192	0.609444	-0.419618	208456_s_at	3.497	4.84699	4.71404	4.31748	1.21704
SCG5	cg17520681	0.631105	0.10533	0.198975	0.645086	-0.43213	203889_at	4.7305	6.52688	7.35608	5.92817	2.62558
SEMA3B	cg13209298	0.631825	0.187895	0.227898	0.605656	-0.403927	203071_at	5.88128	7.6674	7.53225	5.4284	1.65097
SERPINB6	cg19042435	0.772089	0.325674	0.324138	0.757458	-0.447951	211474_s_at	4.85129	6.179	6.1806	5.75612	1.32931
SERPINE2	cg26081062	0.671585	0.162435	0.195003	0.627602	-0.476582	212190_at	8.07953	9.55035	10.2024	7.45859	2.12287
SH3BP5	cg14341310	0.56286	0.118839	0.161876	0.65861	-0.400984	201811_x_at	8.87772	10.5478	10.8402	8.69804	1.96248
SKAP2	cg13081213	0.549875	0.149371	0.146827	0.579528	-0.403048	216899_s_at	3.31267	4.84544	4.74238	3.78126	1.42971
SLC22A4	cg04470557	0.635511	0.234224	0.219532	0.63806	-0.415979	205896_at	3.62679	7.05051	7.52817	3.68321	3.90138
SLC6A15	cg24418420	0.858613	0.53003	0.452881	0.884835	-0.405732	206376_at	3.88118	7.20236	7.48896	4.8642	3.60778
SMAD7	cg20800216	0.686789	0.249356	0.261713	0.758695	-0.425076	204790_at	4.91225	6.45275	6.5701	4.53624	1.65785
SOD3	cg23639734	0.616481	0.190361	0.208288	0.586448	-0.408193	205236_x_at	5.27861	6.12882	6.93373	5.55418	1.65512
SPAG1	cg11997853	0.623073	0.172282	0.185163	0.67144	-0.43791	210117_at	4.56029	6.06766	6.1051	4.61445	1.54481
SRD5A1	cg05879499	0.8	0.395299	0.388325	0.851299	-0.411675	204675_at	6.59511	7.95096	7.9717	6.75252	1.37659
SRGN	cg26522946	0.56228	0.126578	0.131114	0.555384	-0.431166	201859_at	4.88901	6.69271	6.91969	5.55224	2.03068
STEAP1	cg24854914	0.589576	0.14523	0.168329	0.617087	-0.421247	205542_at	3.86722	4.78171	5.15866	3.84601	1.29144
SYNJ2	cg27083825	0.96542	0.427781	0.536968	0.97279	-0.428452	216180_s_at	4.59774	5.59237	6.02668	5.16898	1.42894
TACSTD2	cg19813884	0.501166	0.077801	0.080364	0.497032	-0.420802	202286_s_at	2.71222	2.95199	4.16874	2.5553	1.45652
TEK	cg04995717	0.672521	0.194097	0.207569	0.687829	-0.464952	206702_at	5.20701	6.56605	6.58277	6.98835	1.37576
TF	cg02621528	0.59799	0.17312	0.196072	0.670501	-0.401918	203400_s_at	4.89528	6.28951	6.40549	5.22224	1.51021
TLR2	cg18652319	0.663104	0.19777	0.224896	0.741867	-0.438208	204924_at	4.71485	5.30376	6.05445	4.70734	1.3396
TM7SF2	cg23991055	0.62681	0.185619	0.198305	0.655286	-0.428505	210130_s_at	4.73372	5.93119	5.94665	4.98091	1.21293
TMCO3	cg26659569	0.740875	0.274811	0.257625	0.786983	-0.48325	220241_at	4.8955	5.83991	6.34063	5.33205	1.44513
TMEM159	cg25957124	0.62169	0.171439	0.202035	0.634463	-0.419655	213272_s_at	5.97742	6.98343	7.29725	6.29799	1.31983
TMOD1	cg14414534	0.636129	0.174465	0.195889	0.744571	-0.44024	203662_s_at	5.75784	6.86838	7.09911	5.34533	1.34127
TNF	cg17755321	0.652997	0.190763	0.244366	0.646823	-0.408631	207113_s_at	3.62402	6.09032	5.83639	4.16425	2.21237
TNFAIP2	cg09929180	0.943729	0.351875	0.351832	0.948866	-0.591897	202510_s_at	4.55162	6.90408	7.37235	4.79575	2.82073
TNFAIP3	cg08919597	0.597899	0.102273	0.0939161	0.394626	-0.503983	202644_s_at	6.64973	9.56764	9.57962	7.03687	2.92989
TNFAIP6	cg01189638	0.563133	0.111716	0.128227	0.570403	-0.434906	206026_s_at	5.90794	7.516	7.79045	7.03522	1.88251
TNFRSF10B	cg14840163	0.626076	0.204201	0.22436	0.68982	-0.401716	209295_at	9.1293	10.9253	11.1857	9.08806	2.0564
TNIP1	cg22480558	0.603475	0.153776	0.176052	0.669811	-0.427423	207196_s_at	8.2046	9.65442	9.90204	8.24377	1.69744
TPBG	cg14192087	0.583477	0.132546	0.179758	0.618215	-0.403719	203476_at	4.67024	6.43343	6.29952	5.26776	1.62928
TRIB1	cg13821176	0.606203	0.178475	0.187298	0.637164	-0.418905	202241_at	7.69913	9.3761	9.60466	7.8629	1.90553
TRIM22	cg17025642	0.599359	0.153504	0.160339	0.651401	-0.43902	213293_s_at	6.5905	8.1726	8.82846	6.45866	2.23796
TRPM8	cg21402417	0.653875	0.155255	0.168664	0.64235	-0.485211	220226_at	5.07218	6.26594	6.62598	4.93485	1.5538
UBB	cg17376957	0.964127	0.564412	0.527191	0.981711	-0.436936	200633_at	4.05293	10.8687	12.5984	3.69518	8.54547
UBL4A	cg23232084	0.67371	0.199973	0.258929	0.713404	-0.414781	221746_at	5.17275	5.69495	6.43719	5.52156	1.26444
UCP2	cg04807856	0.923453	0.489532	0.522705	0.929413	-0.400748	208998_at	3.96794	5.09327	6.1638	3.46841	2.19586
ULK2	cg08751997	0.622562	0.15714	0.185244	0.660385	-0.437318	204063_s_at	4.61568	5.55462	5.86541	4.51578	1.24973
UPP1	cg21484940	0.914239	0.525722	0.504936	0.914121	-0.409303	203234_at	6.66067	8.17086	8.5236	6.75901	1.86293
VAMP8	cg05656364	0.617533	0.183638	0.193263	0.639185	-0.42427	202546_at	3.6917	5.52511	5.47125	3.90299	1.77955
WWTR1	cg23077344	0.659069	0.203043	0.225926	0.695467	-0.433143	202134_s_at	5.59511	6.78	7.07778	5.7467	1.48267
